# Supplementary material for: Transcriptomic Profile of Whole Blood Cells from Elderly Subjects Fed Probiotic Bacteria Lactobacillus rhamnosus GG ATCC 53103 (LGG) in a Phase I Open Label Study
Source: PLoS One. 2016 Feb 9;11(2):e0147426. doi: 10.1371/journal.pone.0147426 (PMC4747532; doi:10.1371/journal.pone.0147426)
Supplement: S2 Table — (XLSX) [file pone.0147426.s007.xlsx]

## Sheet: Sheet1
Table S2. Globin depleted RNA yield and quality determined by gel elctrophoresis
Patient ID	Time	RNA (ng/uL)	RQI	Reason for removal
401-57	Baseline	86.99	8.8	Part of incomplete time series
401-57	Day 28	n/a	n/a	Low quality RNA
401-57	Day 56	82.53	8.6	Part of incomplete time series
402-28	Baseline	59.38	7.8
402-28	Day 28	61.6	9.1
402-28	Day 56	104.06	3.8	Low quality RNA
406-76	Baseline	51.96	9.3	Part of incomplete time series
406-76	Day 28	21.33	8.7	Low RNA yield; TruSeq input level below lower limit (250ng)
406-76	Day 56	22.01	8.9	Part of incomplete time series
407-81	Baseline	84.87	9.4
407-81	Day 28	120.2	9.6
407-81	Day 56	170.85	9.4
408-70	Baseline	22.52	9.2
408-70	Day 28	39.53	9.9
408-70	Day 56	116.9	9.1
409-45	Baseline	n/a	n/a	Low quality RNA
409-45	Day 28	52.61	9.6	Part of incomplete time series
409-45	Day 56	19.39	9.6	Part of incomplete time series
412-79	Baseline	247.66	8.8
412-79	Day 28	176.83	9.1
412-79	Day 56	214.63	9.2
415-87	Baseline	36.91	8.6
415-87	Day 28	21.74	9.2
415-87	Day 56	24.8	9.3
419-52	Baseline	25.12	8.8
419-52	Day 28	26.2	9.1
419-52	Day 56	33.53	9.2
420-76	Baseline	22.06	8.9
420-76	Day 28	44.6	9.4
420-76	Day 56	27.82	9.2
421-53	Baseline	51.31	9.1
421-53	Day 28	47.04	9
421-53	Day 56	34.53	9.1
424-29	Baseline	69.91	9.8
424-29	Day 28	140.49	9.3
424-29	Day 56	213.09	8.3
428-27	Baseline	46.07	8.4
428-27	Day 28	29.76	8.3
428-27	Day 56	43.87	8.9
429-82	Baseline	27.84	9.3
429-82	Day 28	38.25	8.6
429-82	Day 56	26.66	8.8
430-82	Baseline	41.12	9.5	Not clinically compliant
430-82	Day 28	32.54	8.8	Not clinically compliant
430-82	Day 56	79.49	9.4	Not clinically compliant
RNA yield after globin depletion expressed as ng/uL . RNA quality indicator (RQI) > 8.0 was used
as treshold for optimal RNA quality. Samples were analyzed using Experion Automated Electropheresis station.
