# Supplementary material for: Transcriptomic Profile of Whole Blood Cells from Elderly Subjects Fed Probiotic Bacteria Lactobacillus rhamnosus GG ATCC 53103 (LGG) in a Phase I Open Label Study
Source: PLoS One. 2016 Feb 9;11(2):e0147426. doi: 10.1371/journal.pone.0147426 (PMC4747532; doi:10.1371/journal.pone.0147426)
Supplement: S3 Table — (XLSX) [file pone.0147426.s008.xlsx]

## Sheet: Sheet3
Table S3. RNA sequencing data yields after sequencing and mapping
Subject ID	Time	Total Reads	Reads After Trimming	% Trimmed	UR Mapped	NSR Mapped	Total Reads Mapped	Total % Mapped
402-28	Baseline	60449509	54663000	0.0957247	42471845	6865411	49337256	0.902571
402-28	Day 28	64378758	57900000	0.100635	45941570	7235824	53177394	0.918435
402-28	Day 56	55420525	51599000	0.068955	38110393	8774858	46885251	0.908647
407-81	Day 28	119685745	94206000	0.212889	75522658	11630204	87152862	0.925131
408-70	Day 56	121971258	98048000	0.196138	77799560	12227136	90026696	0.91819
412-79	Baseline	211093401	168172000	0.203329	132752035	21188287	153940322	0.915374
415-87	Day 28	210340476	164111976	0.219779	131014044	20255476	151269520	0.921746
419-52	Day 56	213765602	167570000	0.216104	132858617	21703054	154561671	0.922371
420-76	Baseline	202144584	165483000	0.181363	131315435	21231855	152547290	0.921831
421-53	Day 28	211311738	170552000	0.192889	133145710	21691494	154837204	0.907859
424-29	Day 56	115747634	87665000	0.24262	69641735	10919888	80561623	0.918971
428-27	Baseline	92701108	71794000	0.225532	57170475	8867929	66038404	0.919832
429-82	Day 28	78160065	61601000	0.211861	47339110	7395530	54734640	0.888535
407-81	Baseline	68393290	53012000	0.224895	39721574	7001489	46723063	0.881368
408-70	Day 28	62003055	47734000	0.230135	37253950	5702563	42956513	0.899914
412-79	Day 56	52739280	42421000	0.195647	32899939	5082490	37982429	0.895369
415-87	Baseline	89436525	70276889	0.214226	55417454	8456672	63874126	0.908892
419-52	Day 28	108709686	86910000	0.200531	68695123	10927377	79622500	0.916149
420-76	Day 56	89582490	69610000	0.222951	54505919	8373252	62879171	0.903307
421-53	Baseline	198098081	148618619	0.249773	115184003	18319571	133503574	0.898296
424-29	Day 28	79050065	52116000	0.340722	39851669	6175929	46027598	0.883176
428-27	Day 56	104917492	72979000	0.304415	56540820	8628149	65168969	0.892982
429-82	Baseline	123810109	86845000	0.298563	68682735	10583377	79266112	0.912731
408-70	Baseline	88238618	64782000	0.265832	51017382	8042315	59059697	0.911668
412-79	Day 28	107663425	77909099	0.276364	61279941	9211494	70491435	0.904791
415-87	Day 56	113506559	71281078	0.372009	55037696	9100305	64138001	0.89979
419-52	Baseline	178531338	130100000	0.271276	102275660	16958714	119234374	0.916483
420-76	Day 28	207767273	152706000	0.265014	122397127	18404199	140801326	0.922042
421-53	Day 56	197257115	144598000	0.266957	110192413	17854328	128046741	0.885536
424-29	Baseline	150600364	102756000	0.317691	79617193	13523666	93140859	0.906427
428-27	Day 28	181748038	130606000	0.28139	102940408	16232431	119172839	0.912461
429-82	Day 56	173971255	122110000	0.298102	94849828	15791005	110640833	0.906075
407-81	Day 56	84505065	64701000	0.234354	50589628	7972094	58561722	0.905113
Mean counts		1.27809e+08	9.71344e+07		7.61828e+07	1.21918e+07	8.83746e+07	0.907638
S.E.		5.57426e+07	4.24435e+07		3.37307e+07	5.3783e+06	3.90765e+07	0.0121105
Data represent total counts generated after sequencing and mapping to generate unique mapped reads (UR)
and non-specific reads (NSR). Mean counts and Standard error (SE) were generated for each parameter.
