# Supplementary material for: Transcriptomic Profile of Whole Blood Cells from Elderly Subjects Fed Probiotic Bacteria Lactobacillus rhamnosus GG ATCC 53103 (LGG) in a Phase I Open Label Study
Source: PLoS One. 2016 Feb 9;11(2):e0147426. doi: 10.1371/journal.pone.0147426 (PMC4747532; doi:10.1371/journal.pone.0147426)
Supplement: S4 Table — (XLSX) [file pone.0147426.s009.xlsx]

## Sheet: 11sub
TableS4. Copies per million filter
ID	Library size	0.1 cpm
402_D00	36886505	3.68865
402_D28	40276330	4.02763
402_D56	33799914	3.37999
407_D00	34490013	3.449
407_D28	66547674	6.65477
407_D56	44400661	4.44007
408_D00	45847036	4.5847
408_D28	31971384	3.19714
408_D56	67487282	6.74873
412_D00	115839134	11.5839
412_D28	53627495	5.36275
412_D56	28193863	2.81939
415_D00	50550630	5.05506
415_D28	115809279	11.5809
415_D56	49247978	4.9248
419_D00	91976419	9.19764
419_D28	60950109	6.09501
419_D56	116896771	11.6897
420_D00	115188799	11.5189
420_D28	107787641	10.7788
420_D56	47774406	4.77744
421_D00	100186450	10.0186
421_D28	113620547	11.3621
421_D56	95213372	9.52134
424_D00	68165481	6.81655
424_D28	33303416	3.33034
424_D56	60572128	6.05721
428_D00	49634291	4.96343
428_D28	88825476	8.88255
428_D56	49085639	4.90856
429_D00	60159732	6.01597
429_D28	39887000	3.9887
429_D56	83413431	8.34134
