# Supplementary material for: Transcriptomic Profile of Whole Blood Cells from Elderly Subjects Fed Probiotic Bacteria Lactobacillus rhamnosus GG ATCC 53103 (LGG) in a Phase I Open Label Study
Source: PLoS One. 2016 Feb 9;11(2):e0147426. doi: 10.1371/journal.pone.0147426 (PMC4747532; doi:10.1371/journal.pone.0147426)
Supplement: S5 Table — (XLSX) [file pone.0147426.s010.xlsx]

## Sheet: OLS_deseq2_28
Table S5. DEG list generated by DESeq2 analysis
	baseMean	log2FoldChange	lfcSE	stat	pvalue	padj
LY86	3179.81	-0.597842	0.123252	-4.85056	1.23112e-06	0.007993
DYNLL1	5636.27	-0.529699	0.110398	-4.7981	1.6018e-06	0.007993
ATP5G3	5437.07	-0.386739	0.0831314	-4.65214	3.28506e-06	0.00818792
FCER2	3069.09	-0.777368	0.16558	-4.69482	2.66843e-06	0.00818792
CD79B	7844.19	-0.503297	0.109267	-4.60614	4.10217e-06	0.00818792
HLA-DRB1	50739.8	-0.486407	0.109227	-4.45318	8.46091e-06	0.0120628
CECR5	2391.45	-0.267186	0.0598061	-4.46753	7.91266e-06	0.0120628
ATP6V1F	997.726	-0.508722	0.115886	-4.38984	1.13433e-05	0.0129035
HLA-DMB	11501.6	-0.435184	0.0992599	-4.38429	1.16364e-05	0.0129035
AKR1A1	4939.95	-0.470493	0.112179	-4.19413	2.73916e-05	0.0138612
SNAPIN	1806.31	-0.368838	0.0866954	-4.25442	2.09594e-05	0.0138612
TPR	9992.65	0.42862	0.0996426	4.30157	1.6959e-05	0.0138612
PTRHD1	486.319	-0.632729	0.150922	-4.19242	2.75999e-05	0.0138612
PNOC	349.172	-0.496789	0.118538	-4.19096	2.7778e-05	0.0138612
PHYH	484.734	-0.428104	0.0985262	-4.34507	1.39229e-05	0.0138612
CRYL1	1352.53	-0.28095	0.0660368	-4.25444	2.0957e-05	0.0138612
VPREB3	719.541	-0.780608	0.186194	-4.19244	2.75969e-05	0.0138612
TOMM22	2715.3	-0.362058	0.0848142	-4.26883	1.96498e-05	0.0138612
LSMD1	1092.13	-0.628746	0.149542	-4.20449	2.61673e-05	0.0138612
C17orf79	410.002	-0.509976	0.119633	-4.26284	2.01843e-05	0.0138612
LGALS1	12056	-0.649104	0.155432	-4.17611	2.96531e-05	0.0140923
ADI1	3561.07	-0.234767	0.0564724	-4.1572	3.22179e-05	0.014103
TIMM13	1261.76	-0.508965	0.122594	-4.15165	3.30092e-05	0.014103
UBAC2	5887.4	-0.148973	0.0359365	-4.14545	3.3915e-05	0.014103
CAMTA1	655.628	-0.412263	0.0998309	-4.12961	3.63374e-05	0.014227
PRADC1	638.398	-0.501556	0.121845	-4.11636	3.849e-05	0.014227
C14orf119	4292.43	-0.239307	0.0580994	-4.11892	3.80659e-05	0.014227
COMMD9	3749.81	-0.406708	0.099398	-4.09171	4.28204e-05	0.0148145
RAB34	1220.8	-0.429565	0.105016	-4.09048	4.30481e-05	0.0148145
COX4NB	1372.77	-0.256174	0.0628206	-4.07786	4.54517e-05	0.0151203
CAPG	12403.3	-0.483196	0.119096	-4.0572	4.96638e-05	0.0152932
GSTO1	5688.81	-0.529991	0.130766	-4.05298	5.05687e-05	0.0152932
C10orf125	478.72	-0.535497	0.131804	-4.06284	4.84795e-05	0.0152932
MPDU1	3014.16	-0.418121	0.103425	-4.04275	5.28272e-05	0.0155063
THTPA	831.217	-0.318494	0.0790718	-4.02792	5.62734e-05	0.0160459
MRPS18B	2328.52	-0.304406	0.0757452	-4.01882	5.84909e-05	0.016215
MRPL11	1395.89	-0.53954	0.134548	-4.01001	6.07172e-05	0.0163772
PNP	2283.41	-0.270575	0.0676189	-4.00148	6.29486e-05	0.0165323
TOMM34	401.828	-0.267241	0.0675484	-3.95629	7.61215e-05	0.0170499
NDUFB9	3962.95	-0.432625	0.109562	-3.94867	7.85867e-05	0.0170499
PDZD11	800.324	-0.415704	0.104315	-3.98508	6.74581e-05	0.0170499
HLA-DRA	104810	-0.47515	0.120138	-3.95504	7.65213e-05	0.0170499
CFD	15162.7	-0.804627	0.203618	-3.95165	7.76131e-05	0.0170499
CCDC106	367.419	-0.614047	0.155289	-3.95422	7.67833e-05	0.0170499
CSTB	2406.72	-0.397018	0.099921	-3.97331	7.08792e-05	0.0170499
FAU	20055.4	-0.617554	0.156095	-3.95627	7.61297e-05	0.0170499
AP1S1	796.357	-0.413122	0.105027	-3.93349	8.37219e-05	0.0171099
POLE4	1491.09	-0.679796	0.172859	-3.93267	8.40064e-05	0.0171099
RNASEH2C	1423.28	-0.456399	0.115924	-3.93705	8.24881e-05	0.0171099
CHCHD2	8625.1	-0.475531	0.123396	-3.85369	0.000116352	0.0184318
MPV17	1024.3	-0.369349	0.0954335	-3.87022	0.000108736	0.0184318
NAGK	16571.6	-0.575759	0.148399	-3.87979	0.000104547	0.0184318
DOLPP1	752.791	-0.276814	0.0718226	-3.85414	0.000116136	0.0184318
HLA-DMA	4829.59	-0.448351	0.116091	-3.86205	0.000112438	0.0184318
FAM96B	2218.61	-0.471584	0.121349	-3.88617	0.000101837	0.0184318
UQCR11	3619.78	-0.64176	0.164998	-3.88951	0.000100447	0.0184318
MRPL34	1303.37	-0.405325	0.103765	-3.90619	9.37626e-05	0.0184318
XPNPEP1	3495.61	-0.147624	0.0381553	-3.86904	0.000109266	0.0184318
GOLGB1	5577.49	0.282285	0.073223	3.85514	0.000115662	0.0184318
IFI27L2	956.797	-0.673802	0.174846	-3.85368	0.000116353	0.0184318
MRPL23	1805.63	-0.445538	0.114342	-3.89653	9.75819e-05	0.0184318
C11orf31	786.268	-0.561205	0.144971	-3.87115	0.000108321	0.0184318
CHCHD8	1362.78	-0.369866	0.0948542	-3.89931	9.64681e-05	0.0184318
ROMO1	746.944	-0.635907	0.166636	-3.81615	0.000135548	0.0190531
EIF4EBP1	1221.9	-0.499048	0.130275	-3.83071	0.000127771	0.0190531
PRDX4	1004.68	-0.594958	0.155387	-3.82887	0.00012873	0.0190531
FAM58A	1190.66	-0.37014	0.0968233	-3.82284	0.000131923	0.0190531
UQCRFS1	2905.61	-0.282306	0.0738563	-3.82236	0.000132179	0.0190531
CBR1	418.741	-0.402685	0.104821	-3.84165	0.000122209	0.0190531
BRK1	8199.73	-0.472825	0.12385	-3.81773	0.000134682	0.0190531
POLR1D	5991.63	-0.329678	0.0862128	-3.824	0.000131302	0.0190531
CD52	19868	-0.86133	0.225948	-3.81206	0.000137811	0.0191021
S100A10	18324.7	-0.385888	0.101371	-3.80668	0.000140845	0.0192553
HIGD2A	496.574	-0.441159	0.116942	-3.77246	0.000161649	0.0198295
PRRC2C	11723.4	0.485955	0.128506	3.78158	0.000155835	0.0198295
FLVCR1	1166.44	0.552176	0.145955	3.78318	0.000154835	0.0198295
VAMP8	5216.3	-0.6002	0.159379	-3.76587	0.000165968	0.0198295
CCDC115	4009.98	-0.234766	0.0621251	-3.77893	0.000157504	0.0198295
SLC25A5	10528	-0.274976	0.0729612	-3.7688	0.000164035	0.0198295
TRERF1	4135.71	0.430065	0.114279	3.7633	0.000167688	0.0198295
ECI1	1258.93	-0.451105	0.119026	-3.78998	0.000150659	0.0198295
TMEM147	2082.73	-0.406233	0.108456	-3.7456	0.000179966	0.0198295
RPL15	7608.63	-0.495036	0.130771	-3.78553	0.000153384	0.0198295
MRP63	1170.38	-0.441886	0.117695	-3.7545	0.00017369	0.0198295
ATP5G2	14270.7	-0.370051	0.0987713	-3.74655	0.000179286	0.0198295
RNASE6	7485.53	-0.631869	0.168263	-3.75524	0.000173173	0.0198295
CINP	1069.96	-0.348087	0.0922068	-3.77507	0.000159966	0.0198295
MRPS11	1336.7	-0.386344	0.102861	-3.75596	0.000172676	0.0198295
ASGR1	943.382	-0.511915	0.136555	-3.74877	0.000177703	0.0198295
ERN1	1024.69	0.928223	0.247895	3.74442	0.00018081	0.0198295
ATP5H	3052.03	-0.594633	0.158431	-3.75327	0.000174542	0.0198295
TNFRSF8	1552.95	-0.399606	0.107109	-3.73082	0.000190855	0.0202631
LILRB4	3002.79	-0.545919	0.146191	-3.73429	0.000188248	0.0202631
MT-ND3	39949.8	-0.554565	0.148584	-3.73232	0.000189722	0.0202631
MGMT	895.761	-0.48434	0.130135	-3.72183	0.000197786	0.0207779
S100A6	46332.1	-0.46467	0.125494	-3.70271	0.000213306	0.0221749
OGG1	1195.79	-0.289324	0.0782636	-3.69679	0.000218343	0.0224646
EIF3H	14265.9	-0.329335	0.0891623	-3.69366	0.000221048	0.0225108
RPLP0	44616.7	-0.495075	0.134547	-3.67958	0.000233621	0.0235509
SF3B5	3250.7	-0.468367	0.12782	-3.66426	0.000248051	0.0247555
DTYMK	810.826	-0.394845	0.107973	-3.65689	0.000255296	0.025107
COMMD5	1679.56	-0.233342	0.0638317	-3.65558	0.000256605	0.025107
PSMG2	3345.52	-0.245415	0.0672694	-3.64824	0.000264046	0.0255843
RPS15A	19816.1	-0.962392	0.264268	-3.64173	0.000270809	0.0256573
UPF2	3943.71	0.447603	0.123046	3.6377	0.000275083	0.0256573
NDUFB4	2792.56	-0.397997	0.109292	-3.64159	0.000270955	0.0256573
NHP2L1	5937.19	-0.304834	0.0837791	-3.63854	0.000274188	0.0256573
ZDHHC4	670.559	-0.363132	0.100154	-3.62575	0.000288119	0.026198
NBPF14	2600.4	0.690002	0.191355	3.60587	0.000311108	0.026198
SLC50A1	1656.53	-0.369059	0.102584	-3.59762	0.000321147	0.026198
TMEM141	1241.55	-0.522823	0.144321	-3.62264	0.000291616	0.026198
POLR3K	749.014	-0.349767	0.0975099	-3.58699	0.000334519	0.026198
MFSD7	789.233	-0.373601	0.103766	-3.60042	0.0003177	0.026198
GPX4	8257.8	-0.485958	0.135305	-3.59157	0.000328687	0.026198
GADD45GIP1	1239.04	-0.543912	0.150279	-3.61935	0.00029534	0.026198
LSM4	2971.58	-0.374643	0.103718	-3.61214	0.000303676	0.026198
FAM21C	2088.31	0.372344	0.103309	3.60419	0.000313128	0.026198
SUGT1	1494.83	-0.320805	0.0892205	-3.59565	0.000323583	0.026198
TXN2	4151.39	-0.414199	0.11547	-3.58706	0.000334432	0.026198
C12orf57	2994.68	-0.588341	0.16389	-3.58985	0.000330864	0.026198
BLOC1S1	862.096	-0.529826	0.146727	-3.61098	0.000305047	0.026198
RNASE3	458.716	-0.937389	0.260176	-3.60291	0.000314675	0.026198
GCHFR	724.208	-0.486865	0.134745	-3.61324	0.000302389	0.026198
SERF2	9491.42	-0.508259	0.141741	-3.58583	0.000336007	0.026198
EIF3F	12761.5	-0.358546	0.099931	-3.58794	0.000333306	0.026198
PPP1R14B	634.029	-0.408914	0.113262	-3.61035	0.000305786	0.026198
C11orf73	1340.52	-0.464245	0.129378	-3.58828	0.000332868	0.026198
OAF	1389.63	-0.343331	0.0947909	-3.62199	0.000292349	0.026198
LAMTOR2	2176.41	-0.427488	0.119382	-3.58085	0.000342482	0.0262921
ANAPC11	1647.2	-0.457504	0.127739	-3.58156	0.000341546	0.0262921
RPL35	11409.4	-0.721227	0.202131	-3.56812	0.00035955	0.0273917
C6orf108	596.19	-0.594412	0.166836	-3.56285	0.000366857	0.0277366
BRCA1	609.148	0.426112	0.119671	3.56068	0.000369892	0.0277558
MRTO4	1056.07	-0.358031	0.100707	-3.55517	0.000377729	0.027879
CHI3L2	1011.84	-0.803775	0.226279	-3.55214	0.000382117	0.027879
C19orf53	2975.01	-0.511005	0.143875	-3.55173	0.000382708	0.027879
ZNF511	990.105	-0.390584	0.109958	-3.55212	0.000382138	0.027879
CRNKL1	3521.36	0.243861	0.0690602	3.53113	0.000413783	0.0279965
COMMD7	3016.72	-0.328926	0.0932141	-3.52872	0.000417579	0.0279965
PHF13	900.335	0.287767	0.0815533	3.52858	0.000417795	0.0279965
GON4L	3608.89	0.24968	0.0706388	3.5346	0.000408388	0.0279965
S100A4	75299.8	-0.464937	0.131639	-3.53191	0.000412577	0.0279965
MGST3	2031.58	-0.428156	0.121345	-3.52841	0.000418064	0.0279965
UBE2F	677.994	-0.383677	0.108445	-3.53799	0.000403183	0.0279965
C6orf125	429.166	-0.511812	0.144502	-3.54191	0.000397236	0.0279965
COX4I1	9914.21	-0.569724	0.161307	-3.53191	0.000412566	0.0279965
LSM7	1010.28	-0.640452	0.180597	-3.5463	0.000390682	0.0279965
RPS5	33288.3	-0.531311	0.150654	-3.52669	0.000420789	0.0279965
LAMTOR1	4166.95	-0.352704	0.0997198	-3.53695	0.000404775	0.0279965
C11orf51	848.968	-0.529495	0.150011	-3.5297	0.000416031	0.0279965
UBR2	14051.5	0.408987	0.116216	3.51922	0.000432824	0.0286065
C20orf112	4888.24	0.276017	0.0787968	3.5029	0.000460217	0.0287656
C7orf50	1851.53	-0.474237	0.134932	-3.51463	0.000440361	0.0287656
NDUFA4	2783.79	-0.874688	0.249597	-3.50439	0.000457647	0.0287656
UBL5	3560.52	-0.574107	0.163869	-3.50346	0.000459256	0.0287656
POP4	1916.78	-0.284036	0.0811372	-3.50069	0.000464054	0.0287656
RRAS	1481.48	-0.466345	0.133207	-3.5009	0.000463682	0.0287656
RPS9	52797.2	-0.584698	0.166932	-3.50261	0.000460726	0.0287656
UQCR10	2415.17	-0.516152	0.146922	-3.51311	0.000442901	0.0287656
RPL27	18293.5	-0.844373	0.240655	-3.50865	0.00045039	0.0287656
TMEM101	1859.31	-0.330496	0.0942793	-3.5055	0.000455749	0.0287656
RPSA	21669	-0.511003	0.146249	-3.49406	0.000475726	0.0293071
CDK5	764.792	-0.41885	0.120078	-3.48813	0.000486409	0.0294514
MZT2B	1815.85	-0.547976	0.15711	-3.48785	0.000486922	0.0294514
NUP85	2969.09	-0.212367	0.0608717	-3.48877	0.000485248	0.0294514
GEMIN8	623.564	-0.322976	0.0927347	-3.4828	0.000496207	0.0294838
FAM65B	66177.5	0.463178	0.132908	3.48494	0.000492248	0.0294838
RPS18	42995.4	-0.742478	0.213188	-3.48273	0.00049632	0.0294838
COX7A2	2625.65	-0.601161	0.172793	-3.47909	0.000503122	0.0295362
TPPP3	1003.62	-0.533245	0.153235	-3.47992	0.000501565	0.0295362
MFSD9	913.466	0.514381	0.147918	3.47747	0.00050617	0.0295414
RPS21	9698.4	-0.765634	0.220645	-3.46998	0.000520488	0.0302004
TXNL4A	2071.96	-0.337821	0.0975121	-3.4644	0.000531419	0.0306564
ALKBH1	921.133	-0.173472	0.0501543	-3.45875	0.000542679	0.0311261
FUNDC2	2429.06	-0.455824	0.132022	-3.45265	0.000555105	0.0311296
MAD2L1BP	1941.44	-0.256839	0.0743233	-3.4557	0.000548856	0.0311296
RPS11	66778.9	-0.54253	0.156999	-3.45563	0.000549003	0.0311296
AB019441.33	583.115	-0.538986	0.15611	-3.4526	0.000555217	0.0311296
IL18R1	1486.64	0.571868	0.165917	3.44671	0.000567466	0.0315163
MLL2	9496.84	0.50102	0.145381	3.44625	0.000568431	0.0315163
LSM10	3533.91	-0.371947	0.108424	-3.43048	0.000602522	0.0315645
UROD	2889.88	-0.39598	0.115105	-3.44016	0.00058138	0.0315645
C2orf28	3984.69	-0.433037	0.126177	-3.43199	0.000599173	0.0315645
WWC3	6399.8	0.273396	0.0797484	3.42823	0.00060754	0.0315645
SSR4	6908.26	-0.475937	0.138957	-3.42508	0.000614622	0.0315645
MRPL14	882.139	-0.421667	0.123132	-3.42452	0.000615891	0.0315645
TMEM219	5747.81	-0.369724	0.107954	-3.42484	0.000615172	0.0315645
C10orf57	1219.01	-0.19867	0.0577337	-3.44114	0.000579262	0.0315645
MRPL43	1985.93	-0.396872	0.115571	-3.43401	0.000594716	0.0315645
RPL35A	9647.56	-0.759217	0.220999	-3.43539	0.000591705	0.0315645
ORMDL2	874.797	-0.387772	0.11286	-3.43588	0.000590635	0.0315645
MMP17	792.339	-0.488031	0.142135	-3.43357	0.000595687	0.0315645
RNASE2	2593.87	-0.807693	0.235694	-3.42687	0.000610577	0.0315645
C1QBP	2744.59	-0.274874	0.0802751	-3.42414	0.000616741	0.0315645
CCDC56	1117.73	-0.4094	0.119183	-3.43505	0.000592442	0.0315645
TMED1	1745.57	-0.360849	0.10552	-3.41974	0.00062682	0.0319166
PMVK	1694.68	-0.447929	0.131042	-3.4182	0.000630364	0.0319342
HOMER3	1531.76	-0.476785	0.139637	-3.41446	0.000639092	0.0322128
PEX11B	2835.99	-0.294537	0.0863836	-3.40964	0.000650496	0.0323452
ARMCX6	1439.11	-0.30644	0.0899358	-3.40733	0.000656026	0.0323452
TMEM208	1312.19	-0.415444	0.121942	-3.40688	0.000657089	0.0323452
BAZ2A	14168.2	0.386968	0.113596	3.40654	0.000657924	0.0323452
AC004448.3	563.019	-0.774322	0.227304	-3.40655	0.000657892	0.0323452
HLA-DPB1	26164.4	-0.39099	0.115029	-3.39905	0.000676198	0.0327595
PCBD1	541.379	-0.356327	0.104793	-3.4003	0.000673128	0.0327595
TCL1A	3044.4	-0.769127	0.226107	-3.40161	0.000669911	0.0327595
NUBP1	1581.23	-0.329335	0.0969414	-3.39726	0.000680647	0.0328157
ATOX1	1454.78	-0.315974	0.0932319	-3.38912	0.000701185	0.0336434
PSMA7	8871.8	-0.325473	0.0961257	-3.38591	0.000709431	0.0337687
DHRS9	2805.87	0.418513	0.12362	3.38547	0.000710563	0.0337687
VAMP5	2291.95	-0.531595	0.157463	-3.376	0.000735481	0.0342307
SEC61B	3414.85	-0.316966	0.0939003	-3.37555	0.000736672	0.0342307
CHCHD1	1245.2	-0.475306	0.140744	-3.37711	0.000732529	0.0342307
MTCH2	2570.55	-0.239599	0.0709468	-3.37716	0.000732379	0.0342307
SLC25A19	902.62	-0.386373	0.114472	-3.37527	0.000737435	0.0342307
SKP1	12540.4	-0.248889	0.0738172	-3.37169	0.000747073	0.0345175
APEX1	5866.03	-0.365752	0.108562	-3.36904	0.000754292	0.0346905
SNX12	2043.21	-0.153457	0.0455731	-3.36728	0.000759125	0.0347526
NSUN7	553.433	0.595525	0.177084	3.36296	0.000771121	0.0351406
C19orf59	2148.82	-0.45248	0.134713	-3.35883	0.000782725	0.0355073
RPL29	19472.7	-0.479927	0.142943	-3.35748	0.000786575	0.0355205
RPS13	24184.7	-0.54383	0.16221	-3.35264	0.00080046	0.0359846
PSMB6	2996.32	-0.38924	0.116175	-3.35047	0.000806739	0.0361043
RBX1	562.756	-0.821766	0.245363	-3.34918	0.000810498	0.0361106
MFN2	9596.55	0.503568	0.150603	3.34369	0.000826735	0.0366703
B4GALT7	1673.87	-0.401526	0.120129	-3.34244	0.000830447	0.036672
NCOA1	9102.46	0.517546	0.155256	3.3335	0.000857602	0.0368917
CFLAR	16428.8	0.332405	0.0996496	3.33574	0.00085073	0.0368917
RAB32	4404.42	-0.368426	0.110472	-3.33501	0.000852963	0.0368917
C19orf39	359.952	-0.309973	0.0928621	-3.33799	0.000843854	0.0368917
NDUFB7	1714.25	-0.564782	0.169124	-3.33946	0.000839429	0.0368917
CACNA2D4	1083.01	-0.403566	0.121021	-3.33468	0.000853971	0.0368917
ESD	4046.02	-0.282997	0.0850486	-3.32748	0.000876357	0.0374036
SYNE2	2710.61	0.598508	0.179879	3.32728	0.000876997	0.0374036
DPM3	612.574	-0.572409	0.172098	-3.32606	0.000880833	0.0374073
SIPA1L2	1699.95	0.5777	0.174212	3.31608	0.000912886	0.0384414
ERP29	13367.3	-0.342344	0.103231	-3.31628	0.000912234	0.0384414
COX7C	4161.49	-0.848182	0.256011	-3.31307	0.000922792	0.0384643
RPS8	43679	-0.563119	0.170003	-3.3124	0.000924992	0.0384643
IFITM3	37404.8	-0.833708	0.251519	-3.31469	0.000917447	0.0384643
BCL2L11	2160.08	0.577069	0.174519	3.30663	0.000944268	0.0391029
CELF1	11812.8	0.296723	0.0897732	3.30525	0.000948922	0.0391332
PPP4R1L	802.671	0.488989	0.14817	3.30018	0.000966218	0.0393586
KAT6A	7486.77	0.50646	0.153433	3.30086	0.00096389	0.0393586
TRAPPC5	3525.73	-0.476489	0.144352	-3.30089	0.000963785	0.0393586
DUSP23	1117.56	-0.418562	0.127019	-3.29528	0.000983223	0.0395668
RP11-65J3.1	361.256	-0.477975	0.144965	-3.29719	0.000976583	0.0395668
STAB1	8248.1	-0.472344	0.143299	-3.29622	0.000979939	0.0395668
ZCCHC6	8864.63	0.553729	0.168231	3.29149	0.000996586	0.0399103
DHRS4L2	862.349	-0.402727	0.122387	-3.29059	0.000999758	0.0399103
SMARCC1	5842.54	0.252854	0.0769972	3.28393	0.0010237	0.0405896
TMCC1	4110.91	0.394398	0.120112	3.2836	0.00102491	0.0405896
ATP5G1	1036.49	-0.446281	0.136005	-3.28135	0.00103313	0.0407534
ATP5J2	2096.48	-0.566446	0.172726	-3.27945	0.00104009	0.0407933
CHCHD3	1602.1	-0.231736	0.0707069	-3.27742	0.00104762	0.0407933
NDUFA9	1410.35	-0.276108	0.0842386	-3.27768	0.00104662	0.0407933
MRPL52	1784.63	-0.386058	0.117821	-3.27664	0.00105049	0.0407933
PNPLA4	344.558	-0.314577	0.0961379	-3.27215	0.00106735	0.0408302
PLP2	10707.6	-0.527717	0.161203	-3.27361	0.00106182	0.0408302
ZNF589	3393.51	-0.349567	0.106822	-3.27241	0.00106635	0.0408302
EIF4A1	30218	-0.316314	0.0966723	-3.27202	0.0010678	0.0408302
HLA-DPA1	47347.2	-0.31995	0.0979592	-3.26615	0.0010902	0.0415273
PPAPDC1B	322.482	-0.456531	0.139983	-3.26132	0.00110895	0.0417636
ATXN2	1824.48	0.248258	0.0761006	3.26223	0.00110539	0.0417636
NDUFS3	2272.47	-0.414484	0.127034	-3.26279	0.00110321	0.0417636
MPHOSPH8	6967.9	0.212053	0.0650666	3.25902	0.001118	0.0419459
FTSJ2	1658.91	-0.206924	0.0636932	-3.24876	0.00115908	0.0424024
CLASP1	2940.85	0.353096	0.108595	3.25149	0.00114803	0.0424024
DTNBP1	1458.28	-0.294048	0.0904364	-3.25143	0.00114824	0.0424024
BOD1L	9161.98	0.617498	0.190084	3.24856	0.00115991	0.0424024
PET112	780.702	-0.304313	0.0936235	-3.25039	0.00115247	0.0424024
LGALS2	1748.78	-0.755534	0.232355	-3.25163	0.00114744	0.0424024
ISCA2	1269.68	-0.369736	0.113626	-3.25397	0.00113806	0.0424024
C19orf70	1175.71	-0.515167	0.158734	-3.24547	0.00117255	0.0427082
JAGN1	2090.2	-0.316118	0.0974999	-3.24224	0.00118596	0.0430395
NANS	1227.37	-0.33077	0.102184	-3.23699	0.00120796	0.0432096
U2AF1L4	1499.85	-0.45386	0.140201	-3.23721	0.00120703	0.0432096
C22orf32	2683.88	-0.50977	0.157456	-3.23753	0.00120567	0.0432096
CTR9	5229.27	0.302537	0.0934213	3.23841	0.00120198	0.0432096
SNX19	4509.63	0.271801	0.083994	3.23596	0.00121236	0.0432119
ERCC5	6066.84	0.204125	0.0631826	3.23072	0.0012348	0.0436996
RPLP1	72366.7	-0.471664	0.145967	-3.23131	0.00123226	0.0436996
TAGAP	34975.1	0.375278	0.116292	3.22703	0.0012508	0.0441096
RPL30	38148	-0.616046	0.191185	-3.22225	0.00127188	0.0446949
EIF3I	6201.05	-0.347162	0.107895	-3.2176	0.00129268	0.0452664
PDCD6	1673.22	-0.201864	0.0627923	-3.21479	0.00130538	0.0455513
TMEM223	927.412	-0.37384	0.11635	-3.21306	0.0013133	0.0456682
TSC1	3482.2	0.204396	0.0636927	3.2091	0.0013315	0.0460262
TMEM14C	1727.62	-0.438356	0.13661	-3.20882	0.00133282	0.0460262
BST2	8004.14	-0.40881	0.127495	-3.20649	0.00134365	0.0462401
RPL8	64377.7	-0.440808	0.137641	-3.20258	0.00136202	0.0465511
WDR61	1659.81	-0.369271	0.115288	-3.20302	0.00135993	0.0465511
C7orf11	1103.71	-0.348384	0.109123	-3.19257	0.00141015	0.0466002
TXNIP	281390	0.331112	0.103439	3.20104	0.0013693	0.0466002
ZNRD1	1314.14	-0.345633	0.108257	-3.19269	0.00140952	0.0466002
CRIP3	344.021	-0.549579	0.171819	-3.1986	0.00138096	0.0466002
DCTN5	3942.07	-0.188622	0.0590737	-3.19299	0.00140808	0.0466002
THAP11	3465.01	-0.169529	0.0529775	-3.20001	0.00137422	0.0466002
RNF7	1927.75	-0.402313	0.125955	-3.19409	0.00140272	0.0466002
TSPO	13926.5	-0.415056	0.129929	-3.19449	0.00140078	0.0466002
IGHM	35966.2	-0.436339	0.136457	-3.19762	0.00138565	0.0466002
IGF1R	4771.44	0.552165	0.17288	3.19392	0.00140353	0.0466002
OST4	7712.35	-0.462137	0.144865	-3.19012	0.00142214	0.0468414
C8orf33	1752.79	-0.201922	0.0633284	-3.1885	0.00143015	0.0469502
NDUFA7	517.248	-0.393351	0.123405	-3.18748	0.00143519	0.0469614
EIF2D	2974.84	-0.227508	0.0714286	-3.18512	0.00144696	0.0469925
CLTA	5072.99	-0.274057	0.0862121	-3.17887	0.00147852	0.0469925
NDUFA8	1041.48	-0.319329	0.100383	-3.18111	0.00146711	0.0469925
SNRPC	2570.17	-0.385955	0.12129	-3.18208	0.00146219	0.0469925
C6orf64	892.835	-0.267953	0.0842879	-3.17903	0.00147771	0.0469925
VKORC1	394.851	-0.362611	0.114039	-3.17972	0.00147416	0.0469925
ETHE1	1387.75	-0.481061	0.151276	-3.18003	0.00147261	0.0469925
PHB2	9927.68	-0.340192	0.106958	-3.1806	0.00146968	0.0469925
RPS29	16651.2	-0.777818	0.244513	-3.18109	0.00146721	0.0469925
BANF1	3021.24	-0.392538	0.123534	-3.17757	0.00148514	0.0470529
COX5B	5733.45	-0.399882	0.126145	-3.17003	0.00152425	0.0477049
FAHD1	739.745	-0.433423	0.136687	-3.17091	0.0015196	0.0477049
COX5A	3119.53	-0.355397	0.112116	-3.16991	0.00152484	0.0477049
ZSWIM7	946.126	-0.324753	0.10241	-3.1711	0.00151861	0.0477049
RPL7A	46696.3	-0.405393	0.127986	-3.16749	0.00153763	0.0479205
NDUFC2	508.068	-0.403715	0.127488	-3.16669	0.00154183	0.0479205
SORL1	65561.6	0.516215	0.163056	3.16588	0.00154613	0.0479205
VPS25	2335.34	-0.400151	0.12652	-3.16275	0.00156288	0.0482896
CDK19	3201.26	0.434372	0.137494	3.1592	0.00158202	0.0482926
C19orf10	2644.93	-0.415418	0.13143	-3.16075	0.00157361	0.0482926
YBEY	468.968	-0.431349	0.136452	-3.16117	0.00157134	0.0482926
NCRNA00188	6319.2	-0.511811	0.162009	-3.15914	0.00158233	0.0482926
PFKFB2	1260.55	0.66511	0.210777	3.15551	0.00160217	0.0487491
TOMM40L	627.734	-0.263319	0.0835684	-3.15094	0.00162748	0.049133
KIF27	381.784	0.78625	0.249534	3.15087	0.00162787	0.049133
RPL10	104175	-0.460197	0.146109	-3.14968	0.00163448	0.049133
SSH2	28399.9	0.46512	0.147646	3.15024	0.00163135	0.049133
SAT2	2854.09	-0.409552	0.130133	-3.14718	0.00164854	0.0494068
IMP4	2764.62	-0.251766	0.0801293	-3.142	0.00167797	0.0501381
TMED9	6755.34	-0.319678	0.101878	-3.13786	0.00170187	0.0502769
PKIG	736.292	-0.479339	0.152812	-3.13679	0.00170811	0.0502769
MRPS24	1589.99	-0.424094	0.135181	-3.13724	0.00170547	0.0502769
ENSA	7290.54	-0.282959	0.0902301	-3.13597	0.00171284	0.0502769
LSM2	1636.62	-0.380827	0.121293	-3.13972	0.00169107	0.0502769
SPHK1	501.386	-0.484639	0.154424	-3.13837	0.00169892	0.0502769
SYNE1	6570	0.408894	0.130468	3.13405	0.00172413	0.0504599
CST3	29425.1	-0.404734	0.129225	-3.132	0.00173617	0.0506315
AHCTF1	4748.71	0.492263	0.157205	3.13133	0.00174014	0.0506315
NCOA6	3406.36	0.464113	0.148303	3.12949	0.00175107	0.0506681
S100A9	355313	-0.587575	0.18779	-3.12889	0.00175467	0.0506681
KPNB1	22609.3	0.319241	0.102041	3.12856	0.00175663	0.0506681
EXOSC5	526.831	-0.356979	0.114195	-3.12606	0.00177165	0.0508076
SPRYD4	466.675	-0.30893	0.0988024	-3.12675	0.00176749	0.0508076
NDUFS6	1675.72	-0.458257	0.146907	-3.11936	0.00181243	0.0517568
NDUFB11	3556.17	-0.428988	0.137581	-3.11808	0.0018203	0.0517568
RMND1	607.666	-0.342187	0.109721	-3.1187	0.00181649	0.0517568
CAMK1D	8433.34	0.442583	0.141979	3.11724	0.00182554	0.0517581
AVEN	363.892	-0.28655	0.0920108	-3.11431	0.00184377	0.0521271
KIAA0556	2457.44	0.26274	0.0844143	3.11251	0.00185504	0.0522973
NDUFAB1	1453.91	-0.381035	0.122631	-3.10717	0.00188888	0.0525557
ANKRD11	5461.42	0.308578	0.0992388	3.10945	0.00187438	0.0525557
TXK	1733.62	0.43222	0.139116	3.10691	0.00189053	0.0525557
ADK	1166.97	-0.271186	0.0872653	-3.10761	0.00188607	0.0525557
KDM2A	16451.7	0.305452	0.0982741	3.10817	0.00188252	0.0525557
NOTCH1	12243	0.461129	0.148478	3.10569	0.00189833	0.0526258
CHD1L	2566.53	-0.161581	0.0520758	-3.1028	0.00191701	0.0528347
TOP2B	10296.3	0.281862	0.0908432	3.10273	0.00191743	0.0528347
FBXL20	3004.21	0.418802	0.135007	3.10207	0.00192174	0.0528347
MYEOV2	846.451	-0.671251	0.216546	-3.0998	0.00193649	0.0530938
C16orf74	328.627	-0.591991	0.191131	-3.0973	0.00195291	0.0533974
RPS10	8078.52	-0.666341	0.215366	-3.09399	0.00197484	0.0537643
ALKBH7	1982.41	-0.471004	0.152249	-3.09365	0.0019771	0.0537643
TMEM69	1708.69	-0.199361	0.0644964	-3.09104	0.00199459	0.0538851
MPG	1274.69	-0.36522	0.118167	-3.09072	0.00199673	0.0538851
RPL27A	24780.9	-0.552477	0.178762	-3.09057	0.00199774	0.0538851
STEAP4	762.881	0.86898	0.281471	3.08728	0.00201997	0.0540892
CYC1	3905	-0.453479	0.146989	-3.08512	0.00203469	0.0540892
RWDD2B	434.874	-0.298476	0.0966661	-3.0877	0.00201715	0.0540892
SUMO3	4567.44	-0.246719	0.0799674	-3.08525	0.00203383	0.0540892
C15orf24	2703.74	-0.265313	0.0859871	-3.0855	0.00203212	0.0540892
PSMA1	1043.58	-0.215426	0.0698377	-3.08466	0.00203783	0.0540892
ZNF117	1407.55	0.79101	0.256554	3.08321	0.00204778	0.0542091
PHPT1	1325.13	-0.520899	0.16906	-3.08115	0.00206203	0.0543117
NELF	4231.43	-0.356513	0.115848	-3.07741	0.00208808	0.0543117
ANTXR2	7610.22	0.405846	0.131904	3.07683	0.00209217	0.0543117
EIF3K	12123.9	-0.359185	0.116657	-3.07898	0.00207712	0.0543117
SPCS1	5944.94	-0.231483	0.0751926	-3.07854	0.00208019	0.0543117
TNRC6B	5379.93	0.456426	0.14816	3.08063	0.00206563	0.0543117
PRKAG1	1423.68	-0.332092	0.107975	-3.07562	0.00210063	0.0543117
SETD1B	6240.15	0.404729	0.131541	3.07683	0.00209214	0.0543117
TMX2	1057.81	-0.243802	0.0792516	-3.0763	0.00209588	0.0543117
MRPS36	783.338	-0.394533	0.128467	-3.0711	0.00213273	0.0548085
TMEM150A	940.656	-0.316872	0.103196	-3.0706	0.00213632	0.0548085
THOC2	2721.89	0.39111	0.127371	3.07064	0.00213597	0.0548085
FAM129A	33663.1	0.603032	0.196684	3.06599	0.0021695	0.0551655
DCTD	3045.93	-0.179038	0.0583769	-3.06693	0.00216272	0.0551655
SVIL	3312.44	0.536635	0.174988	3.0667	0.00216439	0.0551655
TAOK3	6940.06	0.345859	0.11282	3.0656	0.00217235	0.0551655
GPX7	591.115	-0.419876	0.137065	-3.06333	0.00218892	0.0553048
CISD3	1123.67	-0.440362	0.143751	-3.06336	0.00218866	0.0553048
CLIP1	4553.33	0.41958	0.137078	3.06089	0.00220683	0.0556166
MTMR3	2776.09	0.555752	0.181896	3.05532	0.00224817	0.0565157
CCDC23	878.536	-0.329169	0.10781	-3.05325	0.00226378	0.0567652
MZT2A	958.669	-0.457746	0.150159	-3.04841	0.00230055	0.0570413
MPV17L2	529.754	-0.319018	0.104608	-3.04965	0.00229106	0.0570413
TRANK1	18450.7	0.474975	0.155829	3.04804	0.00230337	0.0570413
NDUFA6	450.987	-0.624202	0.204647	-3.05014	0.00228737	0.0570413
TSPAN31	2072.32	-0.255657	0.0838412	-3.04929	0.0022938	0.0570413
MRPL15	949.649	-0.479281	0.157582	-3.04148	0.00235421	0.0577274
TMEM205	2838.82	-0.40696	0.1338	-3.04155	0.00235363	0.0577274
SETD2	6516.2	0.339922	0.111709	3.04294	0.00234283	0.0577274
FOLR2	483.266	-0.45079	0.14819	-3.04197	0.00235039	0.0577274
SERINC5	667.394	0.437413	0.14391	3.03949	0.00236979	0.0579245
MRPL20	2284.85	-0.298322	0.0982148	-3.03745	0.00238593	0.0579245
VPS13D	3915.78	0.302202	0.09947	3.03812	0.00238056	0.0579245
CHCHD5	777.949	-0.432799	0.142554	-3.03604	0.00239708	0.0579245
PCNX	3429.46	0.38836	0.127828	3.03815	0.00238039	0.0579245
MRPS23	970.258	-0.469595	0.154652	-3.03647	0.00239369	0.0579245
POLD4	635.337	-0.392921	0.129488	-3.03441	0.00241005	0.0580974
APOA1BP	2101.81	-0.398756	0.131507	-3.03221	0.00242773	0.0583824
C19orf48	1066.17	-0.460715	0.15206	-3.02982	0.00244698	0.0586457
VWA5A	749.601	-0.256004	0.0845065	-3.0294	0.00245042	0.0586457
KDM3B	9815.36	0.341398	0.113138	3.01755	0.00254828	0.0586793
NHP2	1537.73	-0.384348	0.12759	-3.01237	0.00259215	0.0586793
C7orf30	833.77	-0.306053	0.10126	-3.02245	0.00250741	0.0586793
POLR2J4	789.016	-0.337468	0.111693	-3.02139	0.00251621	0.0586793
SEC61G	1442.39	-0.418799	0.138881	-3.01553	0.00256528	0.0586793
JAK1	32256.2	0.360381	0.119448	3.01705	0.00255247	0.0586793
MRPL24	1231.74	-0.403535	0.133963	-3.01228	0.00259294	0.0586793
DOCK5	15227.2	0.482574	0.160196	3.0124	0.00259194	0.0586793
SSNA1	3290.16	-0.423387	0.139908	-3.02618	0.00247668	0.0586793
RPGR	545.289	0.54891	0.181375	3.02638	0.00247499	0.0586793
MRPS34	2393.72	-0.460558	0.152344	-3.02315	0.00250162	0.0586793
RELL1	402.345	0.552933	0.182772	3.02525	0.00248424	0.0586793
PRDM8	892.553	0.276198	0.0915227	3.01781	0.00254608	0.0586793
IFI30	69864.5	-0.330718	0.109704	-3.01465	0.00257275	0.0586793
NDUFA3	2188.6	-0.415461	0.137423	-3.02323	0.00250089	0.0586793
CCDC51	388.386	-0.300587	0.0995748	-3.0187	0.00253859	0.0586793
TXNRD2	2020.49	-0.341306	0.113057	-3.01889	0.00253699	0.0586793
DDT	634.257	-0.480968	0.159633	-3.01297	0.00258706	0.0586793
ADSL	3034.56	-0.283104	0.093703	-3.02129	0.00251703	0.0586793
PARVB	2317.3	-0.536678	0.177393	-3.02536	0.00248337	0.0586793
BAZ1A	8620.48	0.557909	0.18462	3.02192	0.00251175	0.0586793
POLR2L	2707.44	-0.447752	0.148143	-3.02243	0.00250755	0.0586793
ATP5L	4576.03	-0.490819	0.162853	-3.01387	0.00257939	0.0586793
SLC25A10	1442.53	-0.419753	0.139211	-3.01522	0.00256791	0.0586793
ILF2	6367.41	-0.26753	0.0889531	-3.00754	0.00263372	0.0590813
ZMIZ1	5328.13	0.491712	0.163497	3.00746	0.00263439	0.0590813
RPL14	26301.2	-0.419561	0.139467	-3.00831	0.00262706	0.0590813
PSMB5	1654.68	-0.32079	0.106637	-3.00823	0.0026277	0.0590813
NIPBL	6646.54	0.441961	0.147063	3.00525	0.00265363	0.0593126
PMM2	1756.19	-0.319739	0.106405	-3.00491	0.00265659	0.0593126
CASS4	3079.79	0.644224	0.214634	3.0015	0.00268651	0.0595809
TIMM9	468.482	-0.275492	0.0917809	-3.00162	0.00268544	0.0595809
BPTF	4586.88	0.409187	0.136326	3.00153	0.00268624	0.0595809
TMEM179B	1532.39	-0.277739	0.0925585	-3.00068	0.00269375	0.059609
AHCY	1636.38	-0.280383	0.093465	-2.99987	0.00270095	0.059636
ATP2B4	8741.93	0.277322	0.0925762	2.99561	0.00273893	0.0599949
NOL7	2262.83	-0.235268	0.0785444	-2.99536	0.00274125	0.0599949
ROGDI	2859.39	-0.470863	0.157135	-2.99655	0.00273049	0.0599949
ABHD2	21439.4	0.557187	0.185956	2.99634	0.00273244	0.0599949
VIPR1	3137.83	-0.24634	0.0823197	-2.99247	0.00276726	0.0604317
DCTPP1	1213.16	-0.38387	0.128375	-2.99021	0.00278781	0.0607475
NDUFA12	1904.23	-0.394802	0.132129	-2.98799	0.00280814	0.0610572
ZNF445	657.772	0.430805	0.14423	2.98693	0.00281794	0.061137
TIAM1	2511.76	0.289324	0.096908	2.98555	0.0028307	0.0612807
CREBBP	11424	0.489241	0.164017	2.98286	0.00285569	0.0616878
CLIC1	42122.6	-0.328525	0.110234	-2.98025	0.00288011	0.0617264
GTF3C6	1431.5	-0.314071	0.105367	-2.98075	0.00287543	0.0617264
KDM5A	7469.65	0.331439	0.11122	2.98003	0.00288216	0.0617264
H2AFJ	1255.38	-0.361822	0.121416	-2.98003	0.00288222	0.0617264
PHB	2504.96	-0.339584	0.114005	-2.97867	0.00289501	0.0618677
BRD3	1218.84	0.593324	0.19934	2.97645	0.00291611	0.0621854
ZNHIT1	3231.32	-0.360399	0.121123	-2.97549	0.00292524	0.0622471
PPIA	15386.3	-0.381556	0.128303	-2.97386	0.00294082	0.062367
SLC38A6	348.906	-0.376964	0.126771	-2.97359	0.00294337	0.062367
CEACAM1	671.756	0.58001	0.1951	2.97288	0.00295019	0.0623789
NSD1	6564.51	0.340316	0.11462	2.96909	0.00298685	0.0629785
MRPL54	1245.63	-0.435532	0.146711	-2.96864	0.00299116	0.0629785
CCT4	5205.89	-0.187832	0.0632911	-2.96775	0.00299991	0.0630296
XCL2	384.569	-0.662467	0.223521	-2.96379	0.0030388	0.0633451
ABC7-42389800N19.1	1641.42	-0.618199	0.208568	-2.96401	0.00303654	0.0633451
COPZ1	8833.82	-0.288236	0.0972578	-2.96363	0.00304031	0.0633451
RSF1	2851.19	0.374006	0.126195	2.96371	0.00303957	0.0633451
YARS2	532.007	-0.218386	0.0737152	-2.96257	0.00305085	0.0634322
SRD5A1	876.496	-0.258109	0.087254	-2.95814	0.00309504	0.0638193
COX7A2L	3498.99	-0.390168	0.131838	-2.95944	0.00308195	0.0638193
TRPM6	1273.04	0.516761	0.174675	2.95841	0.00309232	0.0638193
AP2S1	4299.11	-0.38838	0.131251	-2.95906	0.00308583	0.0638193
CDKN2AIPNL	563.097	-0.351651	0.118904	-2.95743	0.00310213	0.0638336
PAXIP1	657.234	0.325368	0.110166	2.95344	0.00314252	0.0642016
CHD7	1611.52	0.461405	0.15617	2.95451	0.00313163	0.0642016
TCEB2	5409.46	-0.458361	0.155187	-2.95361	0.00314078	0.0642016
RGS12	834.75	-0.250829	0.0849369	-2.95312	0.00314575	0.0642016
BAZ2B	4150.47	0.716495	0.242766	2.95139	0.0031635	0.0642024
JARID2	5472.48	0.397729	0.134793	2.95067	0.00317085	0.0642024
C16orf91	380.976	-0.311796	0.105672	-2.95061	0.00317152	0.0642024
DGCR6L	1639.19	-0.420432	0.142402	-2.95242	0.0031529	0.0642024
DDX46	5028.13	0.259972	0.0882309	2.94649	0.00321399	0.0642325
PPIE	3017.05	-0.385436	0.130702	-2.94897	0.00318839	0.0642325
PSMB4	11815.7	-0.316352	0.107335	-2.94733	0.00320528	0.0642325
NCRNA00116	311.108	-0.479199	0.162655	-2.9461	0.00321806	0.0642325
RETN	457.523	-0.644067	0.218432	-2.9486	0.00319219	0.0642325
AC008745.1	2599.6	-0.415604	0.141007	-2.94739	0.00320465	0.0642325
TPT1	116504	-0.683739	0.232045	-2.94658	0.0032131	0.0642325
COX6A1	824.584	-0.468579	0.159089	-2.94538	0.00322555	0.0642534
GPX1	22924.4	-0.586992	0.199344	-2.94462	0.00323355	0.0642844
MRPS15	1743.39	-0.375925	0.127743	-2.94282	0.00325238	0.0645303
ICT1	706.271	-0.422819	0.143746	-2.94144	0.00326687	0.0646891
PARK7	6454.6	-0.366379	0.124705	-2.93798	0.00330363	0.0648426
CDKN2C	310.571	-0.341989	0.11644	-2.93704	0.00331364	0.0648426
SPTBN1	4637.29	0.383641	0.130585	2.93785	0.00330492	0.0648426
SLC25A6	27850	-0.33491	0.113949	-2.93913	0.00329138	0.0648426
TBC1D7	516.832	-0.264793	0.0901752	-2.93643	0.0033201	0.0648426
MT1X	609.228	-0.363595	0.123686	-2.93967	0.00328563	0.0648426
USP32	7580.69	0.478552	0.162952	2.93676	0.00331656	0.0648426
NENF	920.42	-0.452489	0.15424	-2.93366	0.00334987	0.0651689
DNAJC3	1032.64	0.671072	0.228711	2.93415	0.00334466	0.0651689
POLR2H	434.914	-0.364893	0.124422	-2.93271	0.00336015	0.0652419
C21orf70	390.661	-0.375615	0.128105	-2.93208	0.00336695	0.0652469
KIAA0247	14957.7	0.514516	0.17563	2.92954	0.00339461	0.0656554
PDE4B	5989.56	0.483511	0.165118	2.92828	0.00340842	0.065795
STOML2	2569.14	-0.29698	0.101461	-2.92704	0.003422	0.0659212
ATP5C1	4612.97	-0.489068	0.167152	-2.92589	0.00343477	0.0659212
NPC2	14785.6	-0.308553	0.105454	-2.92594	0.00343413	0.0659212
RNF181	3596.47	-0.373831	0.127808	-2.92495	0.00344515	0.0659935
NELL2	3424.99	0.471449	0.161246	2.92379	0.00345797	0.0661121
RNF24	5686.61	0.63298	0.216874	2.91865	0.00351545	0.0664904
SRI	3663.86	-0.255701	0.0875603	-2.92028	0.00349715	0.0664904
GNG11	1412.81	-0.685016	0.234784	-2.91764	0.00352691	0.0664904
COMMD1	632.255	-0.361305	0.123863	-2.91698	0.00353437	0.0664904
POLE3	4563.24	-0.182661	0.0625921	-2.91828	0.0035197	0.0664904
C19orf38	7346.37	-0.371592	0.127325	-2.91845	0.00351774	0.0664904
TCF20	4168.63	0.363095	0.12443	2.91808	0.00352198	0.0664904
C14orf2	1833.05	-0.633145	0.216813	-2.92024	0.00349766	0.0664904
GTF2A2	1930.02	-0.282275	0.0967795	-2.91669	0.00353772	0.0664904
GPR107	5068.51	0.222816	0.0764239	2.91552	0.00355091	0.0666129
CHCHD4	576.183	-0.223246	0.0766143	-2.91389	0.00356952	0.0668335
AC079325.6	368.634	-0.526758	0.18081	-2.91332	0.00357606	0.0668335
COX6B1	8332.77	-0.398663	0.136887	-2.91236	0.00358712	0.0669149
KIF21B	11699.3	0.298528	0.102702	2.90676	0.00365197	0.067756
XYLT1	549.408	0.608421	0.209295	2.90699	0.0036492	0.067756
NT5C	1710.28	-0.442272	0.152156	-2.9067	0.00365258	0.067756
PRDM5	467.845	0.876289	0.301599	2.90548	0.00366689	0.0677695
RPS16	35220	-0.460815	0.158578	-2.90593	0.00366166	0.0677695
IFT52	1134.08	-0.216343	0.0745272	-2.90288	0.0036975	0.0678095
JTB	10542.9	-0.295341	0.101708	-2.90381	0.00368646	0.0678095
PCM1	5605.77	0.376592	0.129799	2.90135	0.00371554	0.0678095
MRPL18	1502.85	-0.238982	0.0823229	-2.90298	0.00369629	0.0678095
TPRA1	2070.25	-0.303189	0.104407	-2.90393	0.0036851	0.0678095
STAG1	1850.01	0.451657	0.155625	2.90222	0.00370534	0.0678095
ATF4	11302.2	-0.263664	0.090879	-2.90126	0.00371661	0.0678095
RP11-379J5.2	822.344	-0.382534	0.132049	-2.89691	0.00376862	0.0681337
ATPIF1	2951.57	-0.32783	0.113133	-2.89775	0.00375851	0.0681337
SMARCA2	7176.35	0.360257	0.12429	2.89853	0.00374915	0.0681337
NDUFB10	3337.83	-0.366933	0.126688	-2.89635	0.00377534	0.0681337
THOC6	1727.53	-0.390918	0.134865	-2.89859	0.00374844	0.0681337
C15orf57	1276.68	-0.257386	0.088841	-2.89715	0.00376564	0.0681337
RPL31	9628.21	-0.979517	0.338542	-2.89334	0.00381171	0.068447
ABT1	3306.32	-0.222116	0.0767547	-2.89384	0.00380558	0.068447
PPP1R12A	3103.58	0.84814	0.293149	2.89321	0.00381328	0.068447
EIF2C4	10393	0.381386	0.13189	2.8917	0.00383167	0.0685305
TANC2	980.782	0.387477	0.133987	2.89189	0.0038293	0.0685305
SSR2	18163.5	-0.355366	0.123006	-2.889	0.00386464	0.0689966
NXT1	621.637	-0.366906	0.127037	-2.88819	0.00387464	0.0690516
BZW2	1270.06	-0.196329	0.0680524	-2.88497	0.00391452	0.0693906
P2RX4	1078.31	-0.349029	0.120944	-2.88587	0.00390333	0.0693906
ACIN1	17399.1	0.179633	0.0622588	2.88527	0.00391076	0.0693906
APH1A	11607.5	-0.179068	0.0620886	-2.88408	0.00392561	0.0694133
NEDD9	1551.59	0.497976	0.172683	2.88375	0.00392971	0.0694133
RASSF4	7539.79	-0.376481	0.130586	-2.88303	0.00393875	0.0694317
C17orf37	2638.26	-0.383501	0.133042	-2.88255	0.00394466	0.0694317
MED27	818.627	-0.296684	0.102991	-2.88067	0.00396832	0.0697251
SULT1A1	5785.78	-0.413831	0.143691	-2.88	0.00397669	0.0697494
IL18RAP	7508.39	0.350885	0.122051	2.87491	0.00404146	0.0703905
POLR2C	5518.57	-0.214365	0.0745552	-2.87525	0.00403707	0.0703905
SUPT16H	6814.35	0.151094	0.0525469	2.87541	0.00403505	0.0703905
EEF1G	1701.48	-0.410945	0.142913	-2.87549	0.00403403	0.0703905
DLG5	396.878	0.54451	0.189655	2.87106	0.00409103	0.0711298
ANAPC16	7233.38	-0.28095	0.097889	-2.87009	0.00410361	0.0712214
SYNRG	6764.72	0.285261	0.0994098	2.86955	0.00411058	0.0712214
STOML1	517.18	-0.333353	0.116231	-2.86802	0.00413054	0.0713197
DCXR	2474.58	-0.421148	0.146832	-2.86824	0.00412764	0.0713197
ARID1A	8778.65	0.398155	0.138893	2.86663	0.00414871	0.0713389
ABCC1	3455.68	0.228923	0.0798823	2.86575	0.00416025	0.0713389
FAM109A	927.3	-0.334425	0.116686	-2.86602	0.00415671	0.0713389
TAF10	5448.5	-0.357221	0.124586	-2.86725	0.00414051	0.0713389
SMURF1	417.529	0.382724	0.133623	2.86421	0.00418056	0.0714418
PNKD	1455.77	-0.309328	0.10798	-2.86469	0.00417424	0.0714418
RCCD1	326.775	-0.323168	0.112861	-2.86341	0.00419114	0.0715002
SRPRB	2146.79	-0.199429	0.0697333	-2.85989	0.0042379	0.0721745
DHRS4	974.657	-0.37048	0.129766	-2.85498	0.00430392	0.073174
SPEN	7480.98	0.378385	0.132614	2.85328	0.00432703	0.0731929
TRAPPC2L	1228.25	-0.395392	0.138546	-2.85388	0.00431893	0.0731929
EP400	1447.59	0.415486	0.145603	2.85356	0.00432327	0.0731929
CCDC28B	453.115	-0.479309	0.168119	-2.85102	0.00435792	0.0735485
UGGT1	4916.49	0.264933	0.0929372	2.85066	0.0043628	0.0735485
IGHD	5769.73	-0.444782	0.156103	-2.84929	0.00438169	0.0737425
C1orf123	2423.47	-0.301365	0.105908	-2.84554	0.0044336	0.0742132
RPL39	425.342	-0.879559	0.309262	-2.84406	0.00445428	0.0742132
FAM3A	2151.88	-0.396007	0.139189	-2.8451	0.00443969	0.0742132
GFER	1056.65	-0.377641	0.132777	-2.84418	0.00445253	0.0742132
AMPD3	4254.75	0.288532	0.101434	2.84452	0.0044478	0.0742132
POLR2G	4254.6	-0.274767	0.0965825	-2.8449	0.00444259	0.0742132
NDUFA2	1897.37	-0.350117	0.123211	-2.84161	0.00448858	0.0746601
C1orf151	2026.35	-0.276495	0.0974254	-2.83802	0.0045395	0.0752561
TCTA	2970.54	-0.299138	0.105394	-2.83829	0.00453553	0.0752561
USP7	8571.56	0.219816	0.0774741	2.83728	0.0045499	0.0753035
VPS45	2296.76	-0.2274	0.0802148	-2.83489	0.00458414	0.075396
SCARF1	2946.25	0.39156	0.138057	2.83622	0.00456516	0.075396
SUMO2	6502.27	-0.2746	0.0968681	-2.83478	0.00458571	0.075396
STRA13	851.96	-0.448696	0.158269	-2.83503	0.00458213	0.075396
SMARCD3	3619.61	-0.433164	0.152999	-2.83116	0.00463799	0.0761301
EPG5	3695.45	0.389521	0.137623	2.83035	0.00464972	0.0761974
AP1G1	8138.44	0.278732	0.0985249	2.82905	0.00466866	0.0763823
S100A12	9692.13	-0.627941	0.222055	-2.82787	0.00468595	0.0765001
KIAA1797	1126.74	0.293873	0.103981	2.82622	0.00471005	0.0765001
UCK1	2340.82	-0.263534	0.0932553	-2.82594	0.00471419	0.0765001
TMEM203	2308.13	-0.286257	0.10129	-2.82611	0.00471175	0.0765001
DHTKD1	2394.33	0.305849	0.108212	2.8264	0.0047075	0.0765001
ITPR2	900.689	0.567599	0.200895	2.82535	0.00472291	0.0765173
HINT1	4792.35	-0.636662	0.225809	-2.81948	0.00481021	0.0765217
FRG1B	712.733	0.390838	0.138642	2.81905	0.00481662	0.0765217
ZMYND8	2295.97	0.345886	0.122586	2.82157	0.00477888	0.0765217
HAX1	4176.53	-0.363901	0.129147	-2.81772	0.00483666	0.0765217
PDE6D	1191.58	-0.215815	0.0764959	-2.82126	0.00478353	0.0765217
CD72	1419.59	-0.393145	0.139614	-2.81595	0.00486328	0.0765217
COQ9	1574.13	-0.172048	0.0610792	-2.81681	0.00485039	0.0765217
CCDC124	1747.36	-0.471325	0.167066	-2.82119	0.00478457	0.0765217
SAE1	3385.43	-0.274673	0.0972855	-2.82337	0.00475223	0.0765217
PHLPP1	935.574	0.45882	0.162541	2.8228	0.00476065	0.0765217
MBP	28677.6	0.303326	0.107632	2.81817	0.00482977	0.0765217
BCL6	9709.41	0.632772	0.224723	2.81578	0.00486584	0.0765217
PCYT1A	1027.88	0.276323	0.098016	2.81916	0.00481493	0.0765217
COMMD6	1330.17	-0.913431	0.32442	-2.81558	0.00486887	0.0765217
FAM116B	718.613	-0.44865	0.159289	-2.81657	0.00485393	0.0765217
PFDN5	8722.77	-0.676322	0.240163	-2.8161	0.00486104	0.0765217
TMEM9B	4770.76	-0.234327	0.0830087	-2.82292	0.00475883	0.0765217
RPL23	11169.2	-0.843182	0.299437	-2.81589	0.00486424	0.0765217
AOC2	974.279	0.470807	0.166821	2.82222	0.00476919	0.0765217
FOXN3	8715.49	0.323148	0.114885	2.81279	0.00491141	0.077069
ARID4A	1917.98	0.750984	0.267038	2.81228	0.00491921	0.0770702
ITGB1BP1	2714.18	-0.231185	0.0823105	-2.8087	0.00497427	0.0776118
AC099489.1	593.488	0.402378	0.143258	2.80875	0.00497338	0.0776118
RPL18A	13780.7	-0.47076	0.167619	-2.80851	0.00497711	0.0776118
DRG1	1940.36	-0.252583	0.0899748	-2.80727	0.00499639	0.0776698
RANGRF	501.556	-0.362412	0.129085	-2.80754	0.00499221	0.0776698
ATP6V0E1	17679.7	-0.304028	0.108405	-2.80455	0.00503862	0.0778205
B4GALT5	9059.48	0.368763	0.131563	2.80294	0.00506384	0.0778205
C1orf212	2429.75	-0.229513	0.0818737	-2.80325	0.00505899	0.0778205
ST7L	531.389	-0.197018	0.0702326	-2.80522	0.00502816	0.0778205
RHOC	4261.88	-0.472777	0.168687	-2.80269	0.00506778	0.0778205
NDUFB8	682.36	-0.394558	0.14078	-2.80265	0.00506847	0.0778205
RPL41	2450.82	-0.654773	0.233462	-2.80462	0.00503759	0.0778205
SIN3A	5494.42	0.273128	0.0974303	2.80332	0.00505801	0.0778205
TRGC1	1637.45	-0.5123	0.182844	-2.80184	0.00508117	0.0778956
UBXN11	11065.4	-0.469954	0.167775	-2.80109	0.00509302	0.0779575
EPB41	17930.9	0.402952	0.143909	2.80005	0.00510942	0.0779694
RPS19BP1	2927.53	-0.377224	0.134715	-2.80016	0.0051078	0.0779694
MGAM	14891.8	0.64142	0.229136	2.79929	0.00512146	0.0780338
MRVI1	466.445	0.598674	0.214064	2.79671	0.00516258	0.0784882
CATSPER1	404.072	-0.520772	0.186227	-2.79643	0.00516701	0.0784882
ZNF407	1051.91	0.284045	0.101604	2.79562	0.00518	0.078566
CCDC107	727.888	-0.451281	0.161499	-2.79432	0.00520086	0.0787626
TBC1D14	3573.95	0.612224	0.219236	2.79254	0.00522963	0.0789586
RPS6KA5	1661.42	0.555789	0.199004	2.79285	0.00522461	0.0789586
H6PD	4888.41	0.274676	0.0984445	2.79016	0.00526818	0.0789809
C1orf122	768.998	-0.427382	0.153161	-2.79041	0.00526414	0.0789809
PPP1R12B	6194.8	0.512568	0.183786	2.78894	0.00528806	0.0789809
TET3	597.009	0.876461	0.314047	2.79086	0.00525678	0.0789809
HLA-DOA	4031.46	-0.248858	0.0892539	-2.7882	0.0053002	0.0789809
TMEM186	657.686	-0.309481	0.110946	-2.78946	0.00527956	0.0789809
APRT	6809.11	-0.384018	0.137736	-2.78807	0.00530232	0.0789809
RPL13A	58195	-0.433191	0.155267	-2.78998	0.00527114	0.0789809
SETD5	5614.46	0.280572	0.100509	2.7915	0.00524641	0.0789809
CTSZ	24499.4	-0.22977	0.0824809	-2.78573	0.00534067	0.0792757
TP53TG1	418.434	-0.463671	0.16641	-2.78631	0.00533116	0.0792757
C16orf61	524.644	-0.494479	0.177525	-2.78541	0.00534594	0.0792757
RP11-974F13.6	325.279	0.639107	0.229743	2.78183	0.00540536	0.0794933
TBRG4	3815.85	-0.392732	0.141256	-2.78028	0.00543117	0.0794933
USP34	11823.7	0.284406	0.102193	2.78302	0.00538549	0.0794933
PHF8	3821.43	0.253517	0.0911861	2.78021	0.00543231	0.0794933
COX7B	1006.98	-0.848262	0.305067	-2.78057	0.00542628	0.0794933
NDUFC1	1308.71	-0.256727	0.0922755	-2.78218	0.00539957	0.0794933
TARBP2	1338.62	-0.397132	0.142828	-2.7805	0.00542752	0.0794933
TSPAN4	1097.22	-0.401982	0.144578	-2.78039	0.00542944	0.0794933
MRPL48	754.527	-0.421904	0.151723	-2.78075	0.0054234	0.0794933
FIS1	4194.06	-0.356573	0.128352	-2.77809	0.00546802	0.0795216
USP48	5355.9	0.269678	0.0970732	2.77809	0.00546793	0.0795216
RP11-18H21.1	730.991	-0.557538	0.200717	-2.77773	0.00547408	0.0795216
SDHAF1	805.439	-0.370846	0.133485	-2.77818	0.00546646	0.0795216
GTF3A	7562.14	-0.289441	0.104197	-2.77784	0.0054722	0.0795216
C21orf33	640.381	-0.305125	0.109924	-2.77578	0.00550698	0.0797673
NDUFAF3	2296.47	-0.391419	0.141006	-2.77591	0.00550474	0.0797673
ARHGAP26	14300.4	0.410993	0.148171	2.77378	0.00554093	0.079829
GIGYF2	2493.04	0.352704	0.127113	2.77472	0.00552501	0.079829
DEFA4	918.793	-0.994847	0.358645	-2.7739	0.00553885	0.079829
TEX264	3504.37	-0.344068	0.124049	-2.77364	0.00554324	0.079829
RP11-622K12.1	696.625	-0.304041	0.109678	-2.77212	0.00556926	0.079927
RPL34	6930.72	-0.992518	0.357978	-2.77257	0.00556162	0.079927
NBR1	13109.1	0.320903	0.115773	2.77184	0.00557406	0.079927
DPY30	783.991	-0.518282	0.187088	-2.77026	0.00560122	0.0799716
PCGF1	881.049	-0.338754	0.122266	-2.77064	0.0055946	0.0799716
POLR2F	1414.66	-0.366384	0.132229	-2.77083	0.00559139	0.0799716
ACBD6	983.039	-0.237699	0.0858636	-2.76834	0.00563434	0.0803296
RP11-422J8.1	312.156	-0.316793	0.114503	-2.76667	0.00566317	0.0804155
WDR34	544.504	-0.473896	0.171268	-2.76698	0.00565786	0.0804155
USP9X	7214.06	0.373158	0.134916	2.76585	0.00567748	0.0804155
RAB33A	354.05	-0.36758	0.132902	-2.76581	0.00567821	0.0804155
KCNH3	485.374	-0.42558	0.15388	-2.76567	0.00568065	0.0804155
TREX1	3387.45	-0.421317	0.152394	-2.76466	0.00569825	0.0805503
RPS14	36502.8	-0.521703	0.188926	-2.76141	0.00575517	0.0806399
CBFA2T2	2308.37	0.238741	0.0866238	2.75607	0.00585003	0.0806399
STK4	11103.2	0.545397	0.197348	2.76363	0.00571628	0.0806399
PSMG3	881.488	-0.389664	0.141358	-2.75658	0.00584097	0.0806399
HMGN2	10362.2	-0.182863	0.0662632	-2.75965	0.00578625	0.0806399
PSMA5	5760.86	-0.271931	0.0985945	-2.75807	0.00581432	0.0806399
PTMA	26618.6	-0.245129	0.0888927	-2.75758	0.00582302	0.0806399
APTX	1066.66	-0.234311	0.0848894	-2.76019	0.0057768	0.0806399
SLC2A6	3277.56	-0.349099	0.126383	-2.76223	0.0057408	0.0806399
UXT	3978.29	-0.402404	0.14565	-2.76282	0.00573039	0.0806399
ZBTB22	1665.13	-0.206762	0.0750094	-2.75648	0.00584277	0.0806399
SOD2	115307	0.41049	0.148856	2.75764	0.00582207	0.0806399
GRPEL1	2081.66	-0.158209	0.0573363	-2.75931	0.00579231	0.0806399
PTGIR	917.378	-0.424335	0.153926	-2.75674	0.0058381	0.0806399
JOSD2	882.521	-0.392986	0.142479	-2.75819	0.00581221	0.0806399
UROS	1670.26	-0.23443	0.0849704	-2.75896	0.00579858	0.0806399
GAPDH	117515	-0.368763	0.133496	-2.76234	0.00573886	0.0806399
NCOR1	5665.14	0.504528	0.182864	2.75903	0.00579731	0.0806399
C7orf40	698.238	-0.390978	0.14192	-2.75492	0.0058707	0.080702
DAPK1	2965.55	0.474161	0.172096	2.75521	0.00586541	0.080702
HERC3	5854.2	0.422904	0.153561	2.75398	0.00588758	0.0808227
CREB3L4	476.92	-0.347416	0.126348	-2.74967	0.0059655	0.0817797
SNX22	726.992	-0.461553	0.167964	-2.74793	0.00599722	0.0821019
SLC6A6	30640.3	0.393535	0.143336	2.74554	0.00604115	0.0823643
SIK3	3609.15	0.367833	0.133945	2.74615	0.00602986	0.0823643
C17orf81	1651.82	-0.277761	0.101166	-2.74561	0.00603985	0.0823643
GSTK1	11700.9	-0.288798	0.105235	-2.74431	0.00606376	0.0824339
MDH1	2471.18	-0.30977	0.112902	-2.7437	0.0060751	0.0824339
NME3	1870.85	-0.463964	0.169143	-2.74304	0.0060874	0.0824339
PLAC8	7859.31	-0.467774	0.170584	-2.7422	0.00610297	0.0824339
FAM129C	2849.3	-0.366956	0.133813	-2.74231	0.00610087	0.0824339
USMG5	957.513	-0.520799	0.18995	-2.74177	0.00611099	0.0824339
MIF	1737.64	-0.397941	0.145144	-2.74169	0.00611233	0.0824339
WIBG	1521.32	-0.321938	0.117326	-2.74396	0.00607023	0.0824339
ISOC2	624.303	-0.390545	0.142546	-2.73978	0.00614806	0.0828038
ATXN7	4269.75	0.586375	0.214099	2.73881	0.00616622	0.0829364
MRPL22	464.074	-0.537187	0.196246	-2.73732	0.00619426	0.0830896
NECAP2	10758	-0.127221	0.0464763	-2.73733	0.00619395	0.0830896
BRAP	1731.66	0.207815	0.0759451	2.73638	0.00621195	0.0832151
TXNL4B	1470	-0.185906	0.0679788	-2.73477	0.00624245	0.0833166
CCDC109B	4078.5	-0.338686	0.123811	-2.73552	0.00622822	0.0833166
TMEM11	1030.3	-0.253685	0.0927668	-2.73465	0.00624457	0.0833166
SNX8	741.285	-0.419034	0.153325	-2.73298	0.00627643	0.0834902
SON	13322.7	0.489065	0.178971	2.73265	0.00628268	0.0834902
GSTZ1	495.396	-0.378999	0.138666	-2.73319	0.00627248	0.0834902
PWWP2B	1623.71	-0.320014	0.117129	-2.73215	0.00629229	0.0835067
RP11-213H15.3	1864.19	0.505738	0.185803	2.7219	0.0064908	0.083941
LCP2	16514.7	0.314885	0.115666	2.72237	0.00648156	0.083941
ENTPD6	4240.46	-0.301124	0.110555	-2.72375	0.00645462	0.083941
ZC3HAV1	10172.4	0.324786	0.119381	2.72058	0.00651682	0.083941
THAP3	1003.26	-0.324327	0.119124	-2.7226	0.00647712	0.083941
RNASEL	4799.46	0.339917	0.124742	2.72496	0.00643095	0.083941
EIF4E2	3167.01	-0.204085	0.0747707	-2.72948	0.00634349	0.083941
R3HCC1	1836.58	-0.34425	0.126394	-2.72363	0.00645685	0.083941
E2F3	2617.45	0.638579	0.23468	2.72107	0.00650716	0.083941
C6orf48	4127.43	-0.413719	0.152038	-2.72116	0.00650534	0.083941
PHF17	1391.36	0.285369	0.104881	2.72089	0.00651074	0.083941
PLEKHJ1	2943.38	-0.371257	0.136435	-2.72113	0.00650591	0.083941
SERTAD1	1290.04	-0.332522	0.122193	-2.72129	0.00650278	0.083941
CHST15	21368.9	0.389708	0.143215	2.72114	0.00650571	0.083941
BHLHE40	5373.47	0.337735	0.124145	2.72049	0.00651847	0.083941
LIMK2	19099.7	0.386299	0.141855	2.72319	0.00646542	0.083941
LRMP	10508	0.296158	0.10861	2.7268	0.0063952	0.083941
MDM2	1132.2	0.803802	0.294448	2.72986	0.0063361	0.083941
MED13L	7708.74	0.609841	0.223619	2.72715	0.0063884	0.083941
TMED3	2299.86	-0.315089	0.115764	-2.72181	0.00649249	0.083941
FKBP2	1369.55	-0.459442	0.168648	-2.72427	0.00644445	0.083941
DRAP1	5452.33	-0.346064	0.127064	-2.72354	0.00645858	0.083941
EIF5A	6315.17	-0.252345	0.0926705	-2.72304	0.00646849	0.083941
HIPK2	2585.67	0.425649	0.156604	2.718	0.00656772	0.0844663
SCAND1	1898.63	-0.380027	0.139997	-2.71454	0.00663688	0.0851265
CD48	11803.8	-0.399699	0.147265	-2.71415	0.00664464	0.0851265
MCTP2	6304.36	0.374666	0.138002	2.71493	0.00662895	0.0851265
FOXK1	2317.49	0.358914	0.132445	2.70991	0.00673015	0.0851381
DOCK4	912.099	0.654007	0.241261	2.71079	0.00671238	0.0851381
PFDN6	1076.99	-0.524369	0.193363	-2.71183	0.0066913	0.0851381
HCST	8938.46	-0.427246	0.15765	-2.7101	0.00672627	0.0851381
ARHGAP35	2277.65	0.277537	0.102408	2.71012	0.00672582	0.0851381
RPL24	14129.3	-0.532958	0.196572	-2.71126	0.00670276	0.0851381
PAFAH1B1	10346.1	0.206251	0.0761108	2.70988	0.00673086	0.0851381
PEMT	566.979	-0.348436	0.128574	-2.70999	0.00672843	0.0851381
PRKCA	412.46	0.59914	0.220912	2.71212	0.00668549	0.0851381
TNRC6C	1353.43	0.361279	0.133198	2.71236	0.00668069	0.0851381
DPH2	1670.26	-0.266391	0.0983383	-2.70892	0.00675017	0.0852743
MRPS18A	585.59	-0.348231	0.128731	-2.70511	0.00682823	0.0861513
IMP3	3374.72	-0.228879	0.0846414	-2.7041	0.00684899	0.0863042
ITGA6	851.459	0.654614	0.24221	2.70267	0.0068785	0.0864706
SNRNP25	739.658	-0.384361	0.142262	-2.70178	0.00689686	0.0864706
MYL12A	40699.8	-0.247489	0.09159	-2.70214	0.00688952	0.0864706
HIF1A	3545.01	0.573771	0.212319	2.70241	0.00688395	0.0864706
ARL6IP4	1809.71	-0.407717	0.150983	-2.70043	0.00692508	0.0866395
BAD	610.155	-0.410091	0.151892	-2.69988	0.00693637	0.0866395
SNF8	2449.61	-0.381336	0.141224	-2.70023	0.00692919	0.0866395
TACC1	10044.5	0.330953	0.122702	2.6972	0.00699246	0.0870134
OCEL1	1209.36	-0.336056	0.124579	-2.69755	0.00698524	0.0870134
STAC3	1116.41	-0.436328	0.161721	-2.69802	0.00697533	0.0870134
OSGEP	3464.57	-0.269966	0.100197	-2.69435	0.00705266	0.0876532
IQGAP2	4658.48	0.553449	0.205559	2.69241	0.00709379	0.0878035
PDRG1	1014.53	-0.360674	0.133994	-2.69171	0.00710874	0.0878035
TIMM17B	2406.66	-0.366728	0.136226	-2.69206	0.00710127	0.0878035
RPS15	22497.9	-0.437335	0.162433	-2.69241	0.00709379	0.0878035
FOXJ2	333.366	0.510317	0.189548	2.69229	0.0070964	0.0878035
C14orf43	3937.73	0.421177	0.156575	2.68994	0.00714651	0.0881609
SEC14L1	29440.6	0.405668	0.15088	2.68868	0.00717349	0.0883844
PSMD8	6703.31	-0.306801	0.114135	-2.68805	0.00718717	0.0884438
ZNF34	338.857	-0.274653	0.102196	-2.68752	0.00719859	0.0884752
FNBP1	15940.9	0.256585	0.0955019	2.6867	0.00721621	0.0885827
CD300C	2359.62	-0.301122	0.112119	-2.68575	0.00723674	0.0887256
U2AF1	3618.03	-0.254989	0.0949754	-2.6848	0.00725742	0.0887953
TCN1	784.391	-0.430579	0.160385	-2.68467	0.00726022	0.0887953
HSD17B8	581.786	-0.438479	0.163433	-2.68292	0.00729821	0.088933
EP300	2329.13	0.802488	0.299089	2.68311	0.00729417	0.088933
RPL19	68268.9	-0.395468	0.147393	-2.68309	0.00729448	0.088933
PREX1	47442.4	0.397194	0.148072	2.68243	0.00730888	0.0889544
AKAP13	19028.9	0.294969	0.110018	2.6811	0.00733805	0.0892007
RPL4	79432.7	-0.371677	0.138677	-2.68016	0.00735878	0.0892352
GYLTL1B	684.75	-0.376155	0.140345	-2.68021	0.00735759	0.0892352
MTOR	3681.85	0.232461	0.0867942	2.67831	0.00739954	0.0894037
ERCC1	2455.22	-0.289524	0.108073	-2.67896	0.00738507	0.0894037
MRPL21	828.265	-0.385602	0.143954	-2.67864	0.00739209	0.0894037
KIAA0430	14863.1	0.315634	0.117941	2.67621	0.00744591	0.0898551
NDUFB2	2319.6	-0.385018	0.144029	-2.67319	0.00751326	0.0902417
RP11-169K16.9	315.658	-0.254504	0.095204	-2.67325	0.00751198	0.0902417
EFCAB4B	1296.08	0.218388	0.0816965	2.67316	0.00751411	0.0902417
NF1	1959.87	0.363202	0.135868	2.6732	0.00751318	0.0902417
PSMB1	6088.17	-0.36138	0.135256	-2.67182	0.00754414	0.0903848
CYB5B	3632.22	-0.152908	0.0572267	-2.67197	0.00754079	0.0903848
MLL5	4127.07	0.627816	0.235203	2.66925	0.007602	0.0907065
AC093673.5	608.057	-0.314615	0.117992	-2.66641	0.00766655	0.0907065
TRNAU1AP	1301.21	-0.253521	0.0950276	-2.66786	0.00763351	0.0907065
POGZ	5111.9	0.228176	0.0855916	2.66587	0.00767889	0.0907065
AC114772.1	1517.07	0.2511	0.0941904	2.66588	0.00767865	0.0907065
RPS2	45866.3	-0.367967	0.137969	-2.66703	0.00765253	0.0907065
NDUFA13	863.536	-0.371628	0.139289	-2.66804	0.00762953	0.0907065
COX15	308.281	0.323641	0.121385	2.66623	0.00767079	0.0907065
SAC3D1	387.213	-0.36968	0.138586	-2.66752	0.00764129	0.0907065
GSTP1	12525.3	-0.40449	0.151501	-2.66988	0.00758775	0.0907065
CD3D	4373.81	-0.500975	0.187925	-2.66582	0.00768006	0.0907065
SYNGR2	11693.3	-0.277813	0.104158	-2.66722	0.00764814	0.0907065
TXNL1	3152.27	-0.210875	0.0791164	-2.66538	0.00769019	0.0907188
FAM40A	696.647	0.2613	0.0980717	2.66437	0.0077132	0.0907986
CLCN4	715.83	0.480396	0.180309	2.66429	0.00771515	0.0907986
ANAPC5	5494.33	-0.204042	0.0766006	-2.66371	0.00772838	0.0908472
BCAS4	598.125	-0.372557	0.14003	-2.66055	0.00780136	0.0908884
RERE	14457.5	0.387364	0.145574	2.66094	0.00779237	0.0908884
PRDM2	6067.8	0.24635	0.092591	2.66062	0.00779964	0.0908884
ZNF638	5193.47	0.44303	0.166424	2.66206	0.00776637	0.0908884
AUP1	11180.2	-0.370424	0.139295	-2.65927	0.00783106	0.0908884
DOCK8	26325.8	0.433221	0.162842	2.66038	0.00780529	0.0908884
TNRC6A	3242.68	0.291738	0.109684	2.6598	0.00781859	0.0908884
COMMD3	958.826	-0.457617	0.172087	-2.65922	0.00783207	0.0908884
POMP	2411.78	-0.322564	0.12114	-2.66273	0.00775089	0.0908884
CSAD	1858.29	0.295286	0.110909	2.66241	0.00775833	0.0908884
MYL6	38326.6	-0.469556	0.176519	-2.66009	0.00781188	0.0908884
HIVEP2	1932.9	0.826596	0.311352	2.65486	0.00793413	0.0915059
CMTM3	7619.34	-0.212302	0.0799558	-2.65525	0.00792503	0.0915059
RPL13	91984.9	-0.424139	0.159709	-2.6557	0.00791438	0.0915059
ETFDH	816.86	0.227752	0.0857641	2.65556	0.00791767	0.0915059
MSRB2	1372.28	-0.378758	0.14268	-2.6546	0.00794029	0.0915059
MIF4GD	2550.06	-0.310779	0.117065	-2.65475	0.00793681	0.0915059
TRMT112	4307.42	-0.341978	0.128872	-2.65363	0.00796309	0.0916628
UQCRQ	1340.22	-0.523221	0.197303	-2.65186	0.00800492	0.0919322
ETS2	1004.3	0.508287	0.191665	2.65195	0.00800275	0.0919322
TAF1	1816.58	0.61113	0.230569	2.65053	0.00803668	0.0920795
LAGE3	765.4	-0.345102	0.13023	-2.64994	0.00805067	0.0920795
NUP153	4920.71	0.455207	0.171742	2.65053	0.00803659	0.0920795
CIB1	7957.27	-0.312921	0.118111	-2.64938	0.00806388	0.0920795
ZZEF1	7595.66	0.306202	0.115574	2.64941	0.00806334	0.0920795
GOLGA3	410.56	0.554505	0.209505	2.64674	0.00812714	0.0924845
KIAA0317	7262.51	0.30146	0.113877	2.64725	0.008115	0.0924845
C17orf90	860.907	-0.410179	0.154968	-2.64687	0.00812403	0.0924845
ANKS1A	2376.64	0.287684	0.10873	2.64585	0.00814867	0.0925185
LGALS3	11165.1	-0.404475	0.152868	-2.64591	0.00814724	0.0925185
POLR1C	1086.49	-0.291858	0.110355	-2.64472	0.0081758	0.0925636
NUTF2	3085.03	-0.31323	0.118434	-2.64477	0.00817459	0.0925636
RPS19	48307.4	-0.421708	0.159464	-2.64453	0.00818047	0.0925636
MEA1	2192.76	-0.349547	0.132202	-2.64404	0.00819233	0.0925928
SNRK	5248.35	0.658564	0.249113	2.64364	0.00820209	0.0925982
TM2D2	1547.23	-0.19691	0.0745051	-2.64291	0.0082197	0.0926504
STX3	16534	0.41023	0.155232	2.64268	0.00822528	0.0926504
PUSL1	564.936	-0.354742	0.134265	-2.6421	0.00823949	0.0926515
STXBP5	3066.33	0.498087	0.188533	2.64191	0.00824394	0.0926515
SETX	14061.2	0.316044	0.1197	2.64031	0.00828312	0.0929871
IL1RAP	4748.79	0.579061	0.219457	2.63861	0.00832458	0.0933475
MACF1	10805	0.306737	0.116316	2.63711	0.00836168	0.0935533
CEP63	4756.27	0.25692	0.0974231	2.63715	0.0083605	0.0935533
NBPF8	751.775	0.508772	0.193075	2.6351	0.00841114	0.0937275
DSTYK	1782.9	0.21949	0.0833182	2.63436	0.00842972	0.0937275
UBR5	5794.38	0.423491	0.160669	2.6358	0.00839402	0.0937275
MED12	4614.82	0.362777	0.137723	2.63411	0.00843589	0.0937275
APOBEC3G	6751.35	-0.281582	0.106934	-2.63324	0.00845748	0.0937275
KRT72	1072.39	-0.55883	0.212165	-2.63394	0.00844015	0.0937275
ZNF609	3101.03	0.270976	0.102913	2.63307	0.00846177	0.0937275
MRPL45	1249.95	-0.244592	0.0928791	-2.63344	0.00845242	0.0937275
ICAM2	3354.24	-0.310103	0.117686	-2.635	0.00841362	0.0937275
COX6C	895.274	-0.732131	0.278155	-2.6321	0.00848591	0.0937696
TTF1	1154.46	0.202814	0.0770607	2.63187	0.00849156	0.0937696
MYO5A	4885.03	0.377039	0.143263	2.63178	0.00849376	0.0937696
MAML1	6570.43	0.308903	0.1174	2.6312	0.00850843	0.0938278
HADH	1233.62	-0.168286	0.0639692	-2.63074	0.00851998	0.0938514
SLK	5340.97	0.5159	0.196149	2.63015	0.00853478	0.0938595
YDJC	1565.49	-0.338515	0.128715	-2.62996	0.00853952	0.0938595
SECISBP2	5873.25	0.145656	0.0554217	2.62814	0.00858527	0.094077
EDF1	9827.09	-0.431578	0.16422	-2.62805	0.00858759	0.094077
CD79A	9632.38	-0.37513	0.142703	-2.62875	0.00857005	0.094077
SCAF8	2197.99	0.424207	0.161455	2.6274	0.00860393	0.0941527
KLF7	4311.93	0.553074	0.210544	2.62688	0.00861706	0.0941931
TLK2	2042.63	0.184921	0.0704099	2.62635	0.00863058	0.0942376
FLNB	1612.32	0.300308	0.114397	2.62513	0.00866161	0.0943699
ERO1L	6465.13	0.285507	0.108745	2.62547	0.00865307	0.0943699
MXD1	63893.2	0.393955	0.150154	2.62367	0.00869868	0.0945674
HSCB	308.77	-0.404485	0.154157	-2.62386	0.0086939	0.0945674
C1orf43	8070.85	-0.207766	0.0792006	-2.62329	0.00870848	0.0945708
SURF1	3489.5	-0.291313	0.111138	-2.62119	0.00876236	0.0950525
CRAMP1L	1723.46	0.272805	0.10411	2.62035	0.00878402	0.0950808
YIF1A	1407.31	-0.331349	0.126437	-2.62067	0.00877568	0.0950808
RPUSD3	806.636	-0.345651	0.131939	-2.61979	0.00879852	0.0951345
COMT	3284.87	-0.240522	0.0918596	-2.61836	0.00883527	0.095356
MGST1	1180.72	-0.404987	0.154678	-2.61825	0.0088381	0.095356
NGRN	3097.34	-0.198175	0.0757473	-2.61627	0.00888973	0.0958094
PSMA6	345.232	-0.669953	0.256208	-2.61488	0.00892593	0.0959922
TNFAIP2	56214.9	0.274901	0.105117	2.61519	0.00891776	0.0959922
REEP5	3290.57	-0.216447	0.0828497	-2.61252	0.00898772	0.0960359
PTCH1	751.092	0.46724	0.17882	2.6129	0.00897776	0.0960359
AGPAT2	3072.83	-0.361572	0.138373	-2.61303	0.00897441	0.0960359
CYB5A	476.18	-0.309712	0.118499	-2.61361	0.00895901	0.0960359
SPAG9	7769.01	0.404258	0.154722	2.6128	0.00898028	0.0960359
AC127496.3	527.813	-0.221151	0.0846212	-2.61343	0.00896393	0.0960359
RPS6	53980.2	-0.545929	0.209021	-2.61184	0.00900568	0.0961248
SULT1B1	653.055	0.620287	0.237579	2.61086	0.00903143	0.0961743
NEDD8	874.201	-0.29687	0.11372	-2.61054	0.00903994	0.0961743
C15orf23	509.432	-0.236663	0.0906683	-2.6102	0.00904886	0.0961743
CDK5R1	1082.15	0.545821	0.209046	2.61101	0.00902747	0.0961743
TMEM154	28199	0.41199	0.157921	2.60883	0.00908518	0.0963551
STK32C	1184.87	-0.368809	0.141369	-2.60883	0.00908511	0.0963551
MAGED2	4209.75	-0.265747	0.101888	-2.60824	0.00910086	0.0964189
DNAJC30	341.514	-0.371161	0.142395	-2.60656	0.00914575	0.0965396
METTL21A	807.865	-0.241506	0.0926602	-2.60636	0.00915095	0.0965396
LRP3	1026.51	-0.455729	0.17481	-2.607	0.00913391	0.0965396
STAT3	24934.6	0.386784	0.14834	2.60742	0.0091228	0.0965396
BAHD1	2630.02	0.194785	0.0747893	2.60445	0.00920216	0.0967012
RTF1	4556.45	0.28291	0.108608	2.60487	0.00919098	0.0967012
RAP1GAP2	10464	0.240382	0.0922848	2.60478	0.00919331	0.0967012
ARL16	1054.91	-0.437965	0.168167	-2.60434	0.00920502	0.0967012
KDM3A	6328.15	0.31169	0.119804	2.60166	0.00927741	0.0968576
HSDL2	1369.59	0.457312	0.175741	2.6022	0.00926278	0.0968576
Z84479.1	446.101	-0.463841	0.178256	-2.6021	0.00926544	0.0968576
FBXL15	1155.58	-0.457029	0.175653	-2.60189	0.00927123	0.0968576
NUP50	10194.1	0.376305	0.144642	2.60163	0.00927814	0.0968576
RPS3	67538.1	-0.414989	0.159428	-2.60299	0.00924147	0.0968576
MKNK1	8629.23	0.296496	0.11403	2.60017	0.00931784	0.097069
C12orf35	34382.5	0.578582	0.222515	2.6002	0.00931708	0.097069
ARID4B	4362.62	0.660372	0.254191	2.59794	0.00937851	0.0974397
RAD21	5934.19	0.527355	0.202966	2.59825	0.00937014	0.0974397
TMEM2	5771.69	0.399749	0.153881	2.59778	0.00938272	0.0974397
SLC39A4	453.697	-0.405014	0.156034	-2.59568	0.00944052	0.0977349
ETV6	2536.79	0.334217	0.128753	2.59579	0.00943725	0.0977349
IQGAP1	43661.3	0.428282	0.164958	2.59631	0.00942305	0.0977349
CYP4F3	1742.82	0.658065	0.253605	2.59484	0.00946337	0.0977686
FAH	765.832	-0.417563	0.160917	-2.59489	0.009462	0.0977686
SSH1	4067.42	0.351761	0.135625	2.59363	0.0094969	0.0980135
CSF1	1471.26	0.268324	0.103514	2.59215	0.0095377	0.0983329
RPL36	18012	-0.464255	0.179194	-2.5908	0.00957523	0.098618
PEPD	3737.37	-0.259594	0.100231	-2.58996	0.0095986	0.0987567
COPS6	3829.55	-0.336128	0.129889	-2.58781	0.00965885	0.098867
BCL7C	1414.85	-0.435727	0.168345	-2.5883	0.00964505	0.098867
APAF1	2524.83	0.828346	0.32007	2.58802	0.00965304	0.098867
TBC1D2B	8654.05	0.198691	0.0767423	2.58906	0.00962375	0.098867
COX8A	1700.81	-0.32943	0.127252	-2.5888	0.00963104	0.098867
SWI5	432.432	-0.317999	0.122959	-2.58623	0.00970325	0.0990178
C3orf75	1039.39	-0.3125	0.120824	-2.58641	0.00969823	0.0990178
GPATCH8	4189.32	0.289716	0.112023	2.58623	0.00970335	0.0990178
PSMB7	4773.29	-0.214552	0.0830136	-2.58454	0.00975093	0.0994017
DDX49	2715.01	-0.328052	0.126962	-2.58386	0.00977025	0.0994435
MAPK11	348.72	-0.502186	0.194368	-2.58369	0.00977496	0.0994435
ESRRA	3323.83	-0.237475	0.0919425	-2.58287	0.00979832	0.0995797
GOLGA4	2832.6	0.571138	0.221166	2.5824	0.00981159	0.0996131
LIMS2	454.127	-0.459976	0.178183	-2.58148	0.00983766	0.0997763
CD22	5893.06	-0.340202	0.131828	-2.58065	0.00986145	0.099881
TMEM106C	1072.21	-0.287658	0.111477	-2.58042	0.009868	0.099881
SAAL1	485.871	-0.236184	0.0915464	-2.57994	0.00988176	0.0999189
