# Supplementary material for: Transcriptomic Profile of Whole Blood Cells from Elderly Subjects Fed Probiotic Bacteria Lactobacillus rhamnosus GG ATCC 53103 (LGG) in a Phase I Open Label Study
Source: PLoS One. 2016 Feb 9;11(2):e0147426. doi: 10.1371/journal.pone.0147426 (PMC4747532; doi:10.1371/journal.pone.0147426)
Supplement: S6 Table — (XLSX) [file pone.0147426.s011.xlsx]

## Sheet: d28_ODP POI combined
Table S6. DEG list generated by TSPM
Gene	Index	log.fold.change	pvalue	qvalue	est.num.sig.poi	padj	model	expected.number.false.pos
AC133644.1	4963	0.861346	3.43e-09	2.33e-06	316	3.42e-06	Poi	0
C12orf63	15680	0.177318	5.36e-08	1.82e-05	316	2.67e-05	Poi	0
AC006273.1	10477	-0.35715	6.57e-07	0.000148801	316	0.000217988	Poi	0
AC073321.5	5592	-0.340952	1.55e-06	0.000263242	316	0.000385641	Poi	0
RP11-76E17.4	17291	0.668064	3.49e-06	0.000474097	316	0.000694537	Poi	0
RP1-163M9.5	2613	0.536622	8.67e-06	0.000982924	316	0.00143995	Poi	0
IQCA1	5729	0.298006	1.26e-05	0.00107055	316	0.00156832	Poi	0
LRRC24	6468	-0.198603	1.17e-05	0.00107055	316	0.00156832	Poi	0
ZFY	19558	0.413117	9.75e-08	0.00103186	7994	0.00181116	ODP	0
RP11-394O4.3	618	-0.338536	4.53e-05	0.00342536	316	0.00501804	Poi	0
TWIST1	1484	-0.691165	6.38e-05	0.0043362	316	0.00635239	Poi	0
UTY	19563	0.158735	7.09e-07	0.00375121	7994	0.00658428	ODP	0				`
RP3-419C19.3	4055	0.872504	0.000127687	0.00789199	316	0.0115615	Poi	0.1
CCDC70	14269	0.592319	0.000217991	0.0123506	316	0.0180933	Poi	0.1
RP11-281P23.1	9856	-0.347181	0.00024936	0.0130411	316	0.0191048	Poi	0.2
INA	12632	-0.494334	0.000273803	0.0132966	316	0.0194791	Poi	0.2
LMX1B	7041	0.843738	0.000301137	0.0136491	316	0.0199955	Poi	0.2
TRBV6-8	2223	-0.383088	0.000413542	0.0165387	316	0.0242287	Poi	0.3
FAM66E	5828	0.724622	0.000407727	0.0165387	316	0.0242287	Poi	0.3
RP11-281O15.3	803	0.619562	0.000541551	0.0204549	316	0.0299658	Poi	0.4
GH1	19298	-0.227904	0.000582793	0.0208541	316	0.0305506	Poi	0.4
ALDH3A1	18759	-0.420994	0.000627851	0.0213431	316	0.031267	Poi	0.4
MRPL53	4895	-0.1913	0.000734096	0.0237665	316	0.0348171	Poi	0.5
AC007249.3	4509	-0.234629	0.00082896	0.024504	316	0.0358976	Poi	0.5
FBXL22	17031	-0.16097	0.000799872	0.024504	316	0.0358976	Poi	0.6
RP11-94C24.3	19199	-0.412217	0.000911343	0.0258168	316	0.0378207	Poi	0.6
AF064858.8	12918	-0.747911	0.000993509	0.0269584	316	0.0394931	Poi	0.7
AMHR2	15402	-0.490101	0.00103094	0.0269584	316	0.0394931	Poi	0.7
IQCD	15815	-0.113518	0.0011013	0.0277315	316	0.0406257	Poi	0.7
PRSS58	2211	0.600035	0.00146422	0.0343274	316	0.0502885	Poi	1
GRM4	8305	0.569484	0.0014557	0.0343274	316	0.0502885	Poi	1
OR56B4	17447	0.521609	0.00154376	0.0349856	316	0.0512528	Poi	1
IGLV1-50	14522	-0.381711	0.00161876	0.035502	316	0.0520093	Poi	1.1
LINGO4	3645	-0.221893	0.00185295	0.0393682	316	0.0576732	Poi	1.3
RP11-46A10.2	4009	-0.429856	0.00196871	0.04056	316	0.0594191	Poi	1.3
AP1S1	1987	-0.147861	9.71e-05	0.0344108	7994	0.0603993	ODP	0.1
PEX10	2465	-0.122809	7.75e-05	0.0344108	7994	0.0603993	ODP	0.1
NUP210L	3683	0.772628	3.24e-05	0.0344108	7994	0.0603993	ODP	0.2
CD1A	3799	-0.142476	7.37e-05	0.0344108	7994	0.0603993	ODP	0.2
IGKV1D-13	5010	-0.463568	8.22e-05	0.0344108	7994	0.0603993	ODP	0.2
ATP5G3	5402	-0.127121	8.19e-05	0.0344108	7994	0.0603993	ODP	0.3
COMMD5	6476	-0.0869557	8.71e-05	0.0344108	7994	0.0603993	ODP	0.3
RP11-262H14.3	6702	-1.36301	5.61e-05	0.0344108	7994	0.0603993	ODP	0.3
DOLPP1	7104	-0.0983446	5.48e-05	0.0344108	7994	0.0603993	ODP	0.4
RHOXF1	7758	-0.401	9.75e-05	0.0344108	7994	0.0603993	ODP	0.4
HLA-DRB1	8257	-0.178457	5.37e-05	0.0344108	7994	0.0603993	ODP	0.4
PRDM13	8620	0.933002	4.53e-05	0.0344108	7994	0.0603993	ODP	0.5
THAP11	9534	-0.0706898	8.46e-05	0.0344108	7994	0.0603993	ODP	0.5
COX4NB	9676	-0.0907578	9.5e-05	0.0344108	7994	0.0603993	ODP	0.6
CFD	10481	-0.357489	2.16e-05	0.0344108	7994	0.0603993	ODP	0.6
PHYH	12087	-0.14052	9.68e-05	0.0344108	7994	0.0603993	ODP	0.6
XPNPEP1	12653	-0.0516098	1.05e-05	0.0344108	7994	0.0603993	ODP	0.7
HSPD1P7	12839	1.47161	7.03e-05	0.0344108	7994	0.0603993	ODP	0.7
FTCD	12994	-0.213568	5.02e-05	0.0344108	7994	0.0603993	ODP	0.7
CRYL1	14087	-0.0961664	3.41e-05	0.0344108	7994	0.0603993	ODP	0.8
UBAC2	14341	-0.0504625	4.55e-05	0.0344108	7994	0.0603993	ODP	0.8
CECR5	14413	-0.0900553	1.81e-05	0.0344108	7994	0.0603993	ODP	0.8
IGLL3P	14604	-1.12338	2.57e-05	0.0344108	7994	0.0603993	ODP	0.9
C12orf52	15814	-0.128654	9.49e-05	0.0344108	7994	0.0603993	ODP	0.9
DYNLL1	15859	-0.180032	8e-05	0.0344108	7994	0.0603993	ODP	0.9
C14orf119	16103	-0.0852729	3.7e-05	0.0344108	7994	0.0603993	ODP	1
THTPA	16116	-0.115775	5.37e-05	0.0344108	7994	0.0603993	ODP	1
USP9Y	19561	0.27085	3.99e-05	0.0344108	7994	0.0603993	ODP	1
OGG1	13037	-0.108252	0.000102866	0.0351234	7994	0.0616501	ODP	1.1
GRM3	1844	-0.386108	0.00223385	0.0422924	316	0.061957	Poi	1.4
AC016907.3	4631	0.319975	0.00215403	0.0422924	316	0.061957	Poi	1.5
PPIAP22	12823	-0.321457	0.00241803	0.0422924	316	0.061957	Poi	1.5
AC046143.7	14018	0.155961	0.00227663	0.0422924	316	0.061957	Poi	1.6
RP11-686G8.2	15791	-0.453349	0.00242603	0.0422924	316	0.061957	Poi	1.6
RP11-33N16.1	16506	-0.139982	0.00238022	0.0422924	316	0.061957	Poi	1.6
RHOV	16858	-0.369973	0.00254189	0.0432044	316	0.0632931	Poi	1.7
PPP1R9A	1892	0.484776	0.000137786	0.0361435	7994	0.0634406	ODP	1.2
TRBV7-8	2219	-0.635797	0.00012221	0.0361435	7994	0.0634406	ODP	1.2
SLC25A33	2530	-0.135648	0.000153659	0.0361435	7994	0.0634406	ODP	1.2
TPR	4045	0.152893	0.000136703	0.0361435	7994	0.0634406	ODP	1.3
ANKRD39	5054	-0.158884	0.000128749	0.0361435	7994	0.0634406	ODP	1.3
MRPS18B	8160	-0.100872	0.000117259	0.0361435	7994	0.0634406	ODP	1.3
FCER2	10672	-0.263343	0.000151695	0.0361435	7994	0.0634406	ODP	1.4
CSTB	12949	-0.134987	0.000148118	0.0361435	7994	0.0634406	ODP	1.4
PNP	16001	-0.0994089	0.000151073	0.0361435	7994	0.0634406	ODP	1.4
ALKBH1	16480	-0.0605594	0.000136589	0.0361435	7994	0.0634406	ODP	1.5
FOLR2	18046	-0.199354	0.000146753	0.0361435	7994	0.0634406	ODP	1.5
SCN2B	18309	-0.744793	0.000153478	0.0361435	7994	0.0634406	ODP	1.6
C17orf79	18855	-0.180958	0.000119651	0.0361435	7994	0.0634406	ODP	1.6
NAGS	19069	-0.14034	0.000111785	0.0361435	7994	0.0634406	ODP	1.6
TOMM34	1167	-0.0866409	0.000207723	0.0369134	7994	0.0647919	ODP	1.7
ATP6V1F	2123	-0.171621	0.000226928	0.0369134	7994	0.0647919	ODP	1.7
CAMTA1	2512	-0.13516	0.000215847	0.0369134	7994	0.0647919	ODP	1.8
FLVCR1	4227	0.237214	0.000225883	0.0369134	7994	0.0647919	ODP	1.8
C2orf63	4749	0.233706	0.000170276	0.0369134	7994	0.0647919	ODP	1.8
PRADC1	4864	-0.175316	0.000210415	0.0369134	7994	0.0647919	ODP	1.9
CAPG	4930	-0.162813	0.000228217	0.0369134	7994	0.0647919	ODP	1.9
DHRS9	5353	0.17876	0.000188402	0.0369134	7994	0.0647919	ODP	2
CA5BP1	7349	-0.122273	0.000199592	0.0369134	7994	0.0647919	ODP	2
DAAM2	8372	0.427505	0.000196622	0.0369134	7994	0.0647919	ODP	2
TIMM13	10541	-0.176227	0.00022305	0.0369134	7994	0.0647919	ODP	2.1
MRPL34	10908	-0.144299	0.00018773	0.0369134	7994	0.0647919	ODP	2.1
CLEC11A	11521	-0.320754	0.000182948	0.0369134	7994	0.0647919	ODP	2.1
CCDC106	11686	-0.223548	0.000203299	0.0369134	7994	0.0647919	ODP	2.2
AC093495.4	13088	0.34854	0.000173475	0.0369134	7994	0.0647919	ODP	2.2
C3orf54	13348	-0.209793	0.000203707	0.0369134	7994	0.0647919	ODP	2.3
TOMM22	14765	-0.112966	0.000230167	0.0369134	7994	0.0647919	ODP	2.3
NHP2L1	14819	-0.111596	0.000201453	0.0369134	7994	0.0647919	ODP	2.3
RNASE1	16006	-0.369621	0.000188253	0.0369134	7994	0.0647919	ODP	2.4
OAF	18352	-0.121154	0.000178326	0.0369134	7994	0.0647919	ODP	2.4
NUP85	19390	-0.0752322	0.000229334	0.0369134	7994	0.0647919	ODP	2.4
MPV17	4598	-0.131117	0.00023656	0.0373725	7994	0.0655979	ODP	2.5
CRNKL1	985	0.0883216	0.000257152	0.0374207	7994	0.0656824	ODP	2.5
NRCAM	2059	0.458375	0.00026605	0.0374207	7994	0.0656824	ODP	2.6
ZNF593	2740	-0.262015	0.000255001	0.0374207	7994	0.0656824	ODP	2.6
GON4L	3488	0.0892267	0.00026067	0.0374207	7994	0.0656824	ODP	2.7
RP3-407E4.3	8511	0.827863	0.000251164	0.0374207	7994	0.0656824	ODP	2.7
LSM4	10940	-0.138217	0.000268536	0.0374207	7994	0.0656824	ODP	2.7
MT-ND3	11784	-0.211371	0.000272218	0.0374207	7994	0.0656824	ODP	2.8
GOLGB1	13641	0.110911	0.00024052	0.0374207	7994	0.0656824	ODP	2.8
ERN1	19303	0.339851	0.00027032	0.0374207	7994	0.0656824	ODP	2.8
NLGN4Y	19566	0.306025	0.000261133	0.0374207	7994	0.0656824	ODP	2.9
B4GALT7	785	-0.166317	0.000292523	0.0377193	7994	0.0662065	ODP	2.9
ZDHHC4	1445	-0.134161	0.000299335	0.0377193	7994	0.0662065	ODP	3
GTF2IRD2P1	1760	-0.963986	0.000295546	0.0377193	7994	0.0662065	ODP	3
ERCC5	14357	0.0814671	0.000290697	0.0377193	7994	0.0662065	ODP	3.1
CINP	16620	-0.116324	0.000296148	0.0377193	7994	0.0662065	ODP	3.1
CHCHD8	18069	-0.123895	0.00028537	0.0377193	7994	0.0662065	ODP	3.1
MPDU1	18604	-0.140067	0.000289961	0.0377193	7994	0.0662065	ODP	3.2
SNAPIN	3670	-0.116222	0.000303198	0.0377566	7994	0.066272	ODP	3.2
C4orf26	10054	-0.207809	0.0027295	0.0452617	316	0.0663069	Poi	1.9
C10orf57	12431	-0.0709675	0.000311197	0.0378174	7994	0.0663787	ODP	3.3
VWA5A	18373	-0.10528	0.000312754	0.0378174	7994	0.0663787	ODP	3.3
TAC4	19180	0.186325	0.000314405	0.0378174	7994	0.0663787	ODP	3.3
SCGB3A1	828	-0.83003	0.000357186	0.0382682	7994	0.0671701	ODP	3.4
PKIG	1162	-0.200356	0.000360568	0.0382682	7994	0.0671701	ODP	3.4
RP4-798C17.6	2282	0.198467	0.000354553	0.0382682	7994	0.0671701	ODP	3.5
PRRC2C	3955	0.164992	0.000344322	0.0382682	7994	0.0671701	ODP	3.5
C1orf132	4192	0.416962	0.0003396	0.0382682	7994	0.0671701	ODP	3.6
ADI1	4465	-0.0749871	0.000340557	0.0382682	7994	0.0671701	ODP	3.6
DTYMK	5782	-0.137923	0.000368768	0.0382682	7994	0.0671701	ODP	3.6
LY86	7961	-0.181247	0.000344211	0.0382682	7994	0.0671701	ODP	3.7
TMEM147	11091	-0.142376	0.000346491	0.0382682	7994	0.0671701	ODP	3.7
MGMT	12756	-0.169022	0.000349063	0.0382682	7994	0.0671701	ODP	3.8
PRB3	15133	-0.43359	0.000340148	0.0382682	7994	0.0671701	ODP	3.8
ATXN2	15790	0.0930165	0.000365621	0.0382682	7994	0.0671701	ODP	3.8
RNASEH2C	17905	-0.15833	0.000324597	0.0382682	7994	0.0671701	ODP	3.9
LAMTOR1	18042	-0.133193	0.000367525	0.0382682	7994	0.0671701	ODP	3.9
AC004112.4	2067	0.394085	0.00286285	0.0463427	316	0.0678905	Poi	1.9
FST	162	0.930738	0.000397715	0.0393435	7994	0.0690574	ODP	4.1
AKR1A1	3037	-0.153637	0.000395541	0.0393435	7994	0.0690574	ODP	4.1
CCDC115	5237	-0.0806268	0.000392023	0.0393435	7994	0.0690574	ODP	4.1
TG	6365	0.182568	0.000387682	0.0393435	7994	0.0690574	ODP	4.2
SNX12	7589	-0.0481031	0.000382952	0.0393435	7994	0.0690574	ODP	4.2
IL18R1	5104	0.235503	0.000416297	0.0394793	7994	0.0692959	ODP	4.3
PNOC	5968	-0.174671	0.000412802	0.0394793	7994	0.0692959	ODP	4.3
FUT10	5992	0.365427	0.000416349	0.0394793	7994	0.0692959	ODP	4.3
VKORC1	9364	-0.142066	0.000424791	0.0394793	7994	0.0692959	ODP	4.4
UPF2	12078	0.167287	0.000425197	0.0394793	7994	0.0692959	ODP	4.4
HBB	17437	-0.661175	0.000416588	0.0394793	7994	0.0692959	ODP	4.5
SNX19	18426	0.114177	0.000417822	0.0394793	7994	0.0692959	ODP	4.5
ARHGEF33	4681	-0.255962	0.000430977	0.039668	7994	0.0696271	ODP	4.6
CFLAR	5508	0.128547	0.000434793	0.0396743	7994	0.0696381	ODP	4.6
AC005534.9	2363	-0.304914	0.00332105	0.0475383	316	0.069642	Poi	2
ZAR1	9969	-0.473903	0.00324664	0.0475383	316	0.069642	Poi	2.1
AC011443.1	11189	0.374022	0.00329643	0.0475383	316	0.069642	Poi	2.1
TTC9B	11220	0.540487	0.00311366	0.0475383	316	0.069642	Poi	2.2
ZFP91	17714	0.651299	0.00301452	0.0475383	316	0.069642	Poi	2.2
AC127496.4	19488	-0.237387	0.00335624	0.0475383	316	0.069642	Poi	2.3
RP13-137A17.6	12780	0.611985	0.00343946	0.0477227	316	0.0699123	Poi	2.3
RP11-313F23.4	15246	0.382014	0.00368486	0.0481781	316	0.0705793	Poi	2.4
KRT77	15380	-0.189368	0.00362918	0.0481781	316	0.0705793	Poi	2.5
MGAT5B	19440	0.252752	0.00360494	0.0481781	316	0.0705793	Poi	2.5
METTL12	17796	-0.244371	0.00378545	0.0485593	316	0.0711378	Poi	2.6
PSMG2	11839	-0.0833391	0.000451067	0.0408075	7994	0.0716272	ODP	4.8
FTSJ2	1399	-0.0732303	0.000479511	0.0408605	7994	0.0717202	ODP	4.8
TTC26	2182	0.267747	0.000490256	0.0408605	7994	0.0717202	ODP	4.9
MRTO4	2633	-0.126389	0.000483031	0.0408605	7994	0.0717202	ODP	4.9
CHI3L2	3399	-0.367441	0.000466845	0.0408605	7994	0.0717202	ODP	4.9
EIF4EBP1	6006	-0.171038	0.00047548	0.0408605	7994	0.0717202	ODP	5
TRERF1	8406	0.158544	0.00046428	0.0408605	7994	0.0717202	ODP	5
POLR3K	8930	-0.121398	0.000479442	0.0408605	7994	0.0717202	ODP	5.1
MFSD7	9751	-0.131576	0.000477051	0.0408605	7994	0.0717202	ODP	5.1
SOX5	15188	0.38344	0.000455634	0.0408605	7994	0.0717202	ODP	5.1
E2F7	15613	0.275333	0.000489171	0.0408605	7994	0.0717202	ODP	5.2
C20orf112	1048	0.0956368	0.000501874	0.0408782	7994	0.0717513	ODP	5.2
SIGLEC11	11501	-0.363674	0.000502054	0.0408782	7994	0.0717513	ODP	5.3
BRCA1	19054	0.155234	0.000499531	0.0408782	7994	0.0717513	ODP	5.3
HIGD2A	754	-0.149346	0.000533397	0.0413577	7994	0.0725928	ODP	5.4
PLEKHM3	5563	0.246875	0.000518776	0.0413577	7994	0.0725928	ODP	5.5
TSC1	7155	0.0762502	0.000526752	0.0413577	7994	0.0725928	ODP	5.5
TXNL4A	12011	-0.119754	0.000539201	0.0413577	7994	0.0725928	ODP	5.5
ATP7B	14270	0.222267	0.000537855	0.0413577	7994	0.0725928	ODP	5.6
SLC2A11	14575	-0.162328	0.000524385	0.0413577	7994	0.0725928	ODP	5.6
COMMD9	17618	-0.12799	0.000513451	0.0413577	7994	0.0725928	ODP	5.7
CD79B	19299	-0.180071	0.000529441	0.0413577	7994	0.0725928	ODP	5.7
NSUN7	9945	0.234653	0.000563506	0.041421	7994	0.072704	ODP	5.8
CXCL3	10045	-0.350569	0.000562696	0.041421	7994	0.072704	ODP	5.8
ATP5G2	15409	-0.123262	0.000560437	0.041421	7994	0.072704	ODP	5.8
C14orf148	16475	0.129612	0.000547538	0.041421	7994	0.072704	ODP	5.9
MRPS11	17235	-0.126387	0.000553545	0.041421	7994	0.072704	ODP	5.9
DDX3Y	19562	0.213199	0.000551036	0.041421	7994	0.072704	ODP	6
TRAPPC5	10671	-0.18927	0.000568113	0.0414717	7994	0.0727929	ODP	6
ECI1	9030	-0.154723	0.000581096	0.0419028	7994	0.0735496	ODP	6.1
POP4	11026	-0.0965023	0.000581936	0.0419028	7994	0.0735496	ODP	6.2
C10orf125	12790	-0.176042	0.000588502	0.0420892	7994	0.0738768	ODP	6.2
TNFRSF8	2572	-0.137154	0.000606768	0.042817	7994	0.0751543	ODP	6.4
KIR3DP1	11646	-1.09178	0.000605763	0.042817	7994	0.0751543	ODP	6.4
KHK	4589	-0.151015	0.000611166	0.0428307	7994	0.0751783	ODP	6.5
PDZD11	7583	-0.134705	0.000615055	0.0428307	7994	0.0751783	ODP	6.5
PCDHGA1	579	0.446307	0.00407789	0.051342	316	0.0752144	Poi	2.8
SOX15	18605	-0.620284	0.00062795	0.0434429	7994	0.0762528	ODP	6.6
TOMM40L	3870	-0.102043	0.000632886	0.0435001	7994	0.0763532	ODP	6.7
AHCY	1070	-0.110523	0.000638974	0.0436351	7994	0.0765903	ODP	6.8
TXN2	14716	-0.146945	0.000644189	0.0437093	7994	0.0767204	ODP	6.8
SRD5A3	9988	-0.124204	0.000649342	0.0437783	7994	0.0768416	ODP	6.9
AC226119.1	9804	0.281724	0.00424901	0.0525238	316	0.0769457	Poi	2.9
CDK5	2330	-0.148382	0.000666633	0.0440041	7994	0.0772379	ODP	7
UBR2	8407	0.144997	0.000681167	0.0440041	7994	0.0772379	ODP	7
CNKSR3	8849	0.369169	0.000677594	0.0440041	7994	0.0772379	ODP	7
GPX4	10493	-0.17318	0.000663626	0.0440041	7994	0.0772379	ODP	7.1
FAM21C	12238	0.129996	0.000681792	0.0440041	7994	0.0772379	ODP	7.1
DDX11L8	14940	-0.623195	0.000667318	0.0440041	7994	0.0772379	ODP	7.2
RAB34	18810	-0.135971	0.000674196	0.0440041	7994	0.0772379	ODP	7.2
FAM96B	9496	-0.159868	0.000687686	0.0441155	7994	0.0774335	ODP	7.3
APBA1	6736	0.297673	0.000696436	0.0444077	7994	0.0779463	ODP	7.4
SNCG	12451	-0.269667	0.00440096	0.0534307	316	0.0782743	Poi	3
AC092198.1	7416	-0.496451	0.000706391	0.0447528	7994	0.0785521	ODP	7.5
HBZ	8935	-0.728326	0.000710305	0.0447528	7994	0.0785521	ODP	7.5
RP11-166O4.1	1744	0.191492	0.0045166	0.0538726	316	0.0789217	Poi	3.1
PHF13	2508	0.101753	0.000725669	0.0452461	7994	0.0794179	ODP	7.6
MZT2B	5234	-0.2044	0.000730958	0.0452461	7994	0.0794179	ODP	7.7
ABT1	8074	-0.087591	0.000728422	0.0452461	7994	0.0794179	ODP	7.7
AC004448.3	18753	-0.295716	0.000736553	0.0453274	7994	0.0795606	ODP	7.8
EXTL1	2738	-0.722813	0.000749481	0.0454549	7994	0.0797844	ODP	7.9
FAM65B	8037	0.166045	0.000745181	0.0454549	7994	0.0797844	ODP	7.9
HLA-DMB	8269	-0.134269	0.000751508	0.0454549	7994	0.0797844	ODP	8
ZNF511	12787	-0.13206	0.000763174	0.0458982	7994	0.0805626	ODP	8.1
NDUFB9	6330	-0.13359	0.00077902	0.0463248	7994	0.0813114	ODP	8.2
LGALS1	14740	-0.215484	0.000776762	0.0463248	7994	0.0813114	ODP	8.2
HLA-DMA	8271	-0.154096	0.000788241	0.0463523	7994	0.0813596	ODP	8.3
RGS12	9799	-0.0981854	0.000784476	0.0463523	7994	0.0813596	ODP	8.3
SLC35E2	2452	0.242656	0.00081696	0.0464174	7994	0.0814739	ODP	8.4
NBPF14	3552	0.24829	0.000845808	0.0464174	7994	0.0814739	ODP	8.4
MGST3	3902	-0.147812	0.000860956	0.0464174	7994	0.0814739	ODP	8.5
GPSM1	7201	-0.131151	0.000835201	0.0464174	7994	0.0814739	ODP	8.5
TMEM141	7220	-0.180259	0.000836503	0.0464174	7994	0.0814739	ODP	8.6
GEMIN8	7340	-0.114692	0.000809329	0.0464174	7994	0.0814739	ODP	8.6
SLC25A5	7744	-0.0835299	0.000868283	0.0464174	7994	0.0814739	ODP	8.7
GCM1	8490	0.191117	0.000866599	0.0464174	7994	0.0814739	ODP	8.7
RP11-298J20.4	12740	0.305791	0.000847004	0.0464174	7994	0.0814739	ODP	8.8
JAGN1	13045	-0.109005	0.000827157	0.0464174	7994	0.0814739	ODP	8.8
NDUFB4	13634	-0.131268	0.000855356	0.0464174	7994	0.0814739	ODP	8.9
VPREB3	14569	-0.249546	0.000835877	0.0464174	7994	0.0814739	ODP	8.9
LRP6	15137	0.295014	0.00081355	0.0464174	7994	0.0814739	ODP	9
YARS2	15242	-0.0795623	0.000834473	0.0464174	7994	0.0814739	ODP	9
BANF1	17920	-0.149672	0.000865271	0.0464174	7994	0.0814739	ODP	9.1
CXCR5	18327	-0.157417	0.000813317	0.0464174	7994	0.0814739	ODP	9.1
SLC25A19	19394	-0.140317	0.000829669	0.0464174	7994	0.0814739	ODP	9.1
RAC3	19530	-0.281752	0.000847157	0.0464174	7994	0.0814739	ODP	9.2
CBR1	12901	-0.125884	0.000873896	0.0464827	7994	0.0815885	ODP	9.3
MFSD9	5107	0.198191	0.000889084	0.046815	7994	0.0821718	ODP	9.4
TMED1	10748	-0.126722	0.000893489	0.046815	7994	0.0821718	ODP	9.4
RP11-14C22.4	12176	0.203553	0.000902258	0.046815	7994	0.0821718	ODP	9.5
C1QBP	18545	-0.091227	0.000884686	0.046815	7994	0.0821718	ODP	9.5
RPS4Y1	19557	-0.226404	0.000898779	0.046815	7994	0.0821718	ODP	9.6
HEPH	7569	0.23319	0.000918221	0.0469528	7994	0.0824136	ODP	9.6
LILRB4	11638	-0.176755	0.000914836	0.0469528	7994	0.0824136	ODP	9.7
BAZ2A	15485	0.138992	0.000910483	0.0469528	7994	0.0824136	ODP	9.7
FAM58A	7864	-0.120746	0.000932383	0.0469959	7994	0.0824893	ODP	9.8
CCR8	13202	0.273011	0.000928879	0.0469959	7994	0.0824893	ODP	9.8
ASGR1	18572	-0.170817	0.000926181	0.0469959	7994	0.0824893	ODP	9.9
TRAV1-1	16025	-0.433966	0.000939783	0.0470043	7994	0.082504	ODP	9.9
KPNB1	19134	0.120646	0.000941431	0.0470043	7994	0.082504	ODP	10
DDX46	500	0.0996609	0.000966144	0.0470089	7994	0.082512	ODP	10
COMMD7	1050	-0.109104	0.000950292	0.0470089	7994	0.082512	ODP	10.1
S100A10	3651	-0.127975	0.000981005	0.0470089	7994	0.082512	ODP	10.1
PCP4L1	3872	0.278351	0.00102162	0.0470089	7994	0.082512	ODP	10.2
AC016735.2	4701	0.219918	0.00102021	0.0470089	7994	0.082512	ODP	10.2
UBE2F	5742	-0.13208	0.00101052	0.0470089	7994	0.082512	ODP	10.2
DCTD	10418	-0.0643982	0.00099841	0.0470089	7994	0.082512	ODP	10.3
GADD45GIP1	10825	-0.189409	0.000966192	0.0470089	7994	0.082512	ODP	10.3
C19orf53	10837	-0.17778	0.00101848	0.0470089	7994	0.082512	ODP	10.4
UQCRFS1	11024	-0.0875421	0.00100594	0.0470089	7994	0.082512	ODP	10.4
CLIC6	12896	0.477516	0.000965547	0.0470089	7994	0.082512	ODP	10.5
MRP63	14095	-0.146574	0.000968867	0.0470089	7994	0.082512	ODP	10.5
POLR1D	14128	-0.103601	0.000969763	0.0470089	7994	0.082512	ODP	10.6
COMT	14450	-0.0975	0.00100857	0.0470089	7994	0.082512	ODP	10.6
CLIP1	15896	0.160632	0.000995917	0.0470089	7994	0.082512	ODP	10.7
PSMB5	16099	-0.122511	0.000979221	0.0470089	7994	0.082512	ODP	10.7
NUDT14	16664	-0.149911	0.00101648	0.0470089	7994	0.082512	ODP	10.8
MRPL23	17393	-0.142336	0.0010259	0.0470089	7994	0.082512	ODP	10.8
PPP1R14B	17839	-0.136139	0.0010236	0.0470089	7994	0.082512	ODP	10.9
RP11-325I22.2	25	-0.629413	0.00107064	0.0470094	7994	0.0825129	ODP	10.9
ESM1	168	0.336209	0.0010804	0.0470094	7994	0.0825129	ODP	11
CHCHD2	1696	-0.154811	0.00111918	0.0470094	7994	0.0825129	ODP	11
STEAP4	1858	0.344045	0.00105058	0.0470094	7994	0.0825129	ODP	11
SLC50A1	3714	-0.125776	0.0010552	0.0470094	7994	0.0825129	ODP	11.1
EIF2D	4174	-0.0819983	0.00106385	0.0470094	7994	0.0825129	ODP	11.1
IMP4	5238	-0.0918527	0.00111789	0.0470094	7994	0.0825129	ODP	11.2
C8orf33	6481	-0.0706578	0.00108976	0.0470094	7994	0.0825129	ODP	11.2
GLIS3	6500	0.407909	0.00111381	0.0470094	7994	0.0825129	ODP	11.3
ZCCHC6	6792	0.213352	0.00107197	0.0470094	7994	0.0825129	ODP	11.3
GPR107	7126	0.0885005	0.00108576	0.0470094	7994	0.0825129	ODP	11.4
PNPLA4	7312	-0.104686	0.00104334	0.0470094	7994	0.0825129	ODP	11.4
WWC3	7319	0.0887555	0.00110657	0.0470094	7994	0.0825129	ODP	11.5
MPG	8933	-0.136564	0.00110148	0.0470094	7994	0.0825129	ODP	11.5
TMEM219	9312	-0.123008	0.00109528	0.0470094	7994	0.0825129	ODP	11.6
ALKBH7	10638	-0.182861	0.00107891	0.0470094	7994	0.0825129	ODP	11.6
PCBD1	12354	-0.119419	0.00109979	0.0470094	7994	0.0825129	ODP	11.7
SFTPD	12429	-0.219162	0.00105437	0.0470094	7994	0.0825129	ODP	11.7
MLL2	15317	0.185738	0.00111178	0.0470094	7994	0.0825129	ODP	11.8
RNASE6	16004	-0.212483	0.00109035	0.0470094	7994	0.0825129	ODP	11.8
NFATC4	16155	-0.485348	0.00109261	0.0470094	7994	0.0825129	ODP	11.8
RP11-631M21.2	12017	-0.607607	0.00112601	0.0471093	7994	0.0826883	ODP	11.9
PPP4R1L	1274	0.178781	0.00115837	0.047143	7994	0.0827475	ODP	12
RP11-34P13.12	2385	0.220268	0.00116441	0.047143	7994	0.0827475	ODP	12
HIST3H2A	4320	-0.223575	0.00115127	0.047143	7994	0.0827475	ODP	12.1
SPR	4859	-0.149571	0.00114658	0.047143	7994	0.0827475	ODP	12.1
IL1R1	5101	0.209228	0.00118917	0.047143	7994	0.0827475	ODP	12.2
CDK19	8661	0.161342	0.00117757	0.047143	7994	0.0827475	ODP	12.2
BOD1L	9859	0.232658	0.00117318	0.047143	7994	0.0827475	ODP	12.3
HADH	10198	-0.0689145	0.00114792	0.047143	7994	0.0827475	ODP	12.3
ICAM5	10730	-0.17528	0.00114618	0.047143	7994	0.0827475	ODP	12.4
MPV17L2	10935	-0.111606	0.0011692	0.047143	7994	0.0827475	ODP	12.4
PARVB	14863	-0.228249	0.00118186	0.047143	7994	0.0827475	ODP	12.4
EIF3F	17474	-0.123017	0.00114007	0.047143	7994	0.0827475	ODP	12.5
CTR9	17505	0.114927	0.0011696	0.047143	7994	0.0827475	ODP	12.5
TMX2	17706	-0.0876332	0.001188	0.047143	7994	0.0827475	ODP	12.6
KAT6A	6033	0.181652	0.0012038	0.0473681	7994	0.0831426	ODP	12.7
DDX11L16	7919	-0.484462	0.00120286	0.0473681	7994	0.0831426	ODP	12.7
PDCD6	7	-0.0653148	0.00144137	0.0474089	7994	0.0832142	ODP	12.8
ATOX1	652	-0.101456	0.00143013	0.0474089	7994	0.0832142	ODP	12.8
C20orf103	950	-0.13477	0.00141028	0.0474089	7994	0.0832142	ODP	12.9
CST3	1001	-0.15288	0.00135564	0.0474089	7994	0.0832142	ODP	12.9
ROMO1	1096	-0.206935	0.00132913	0.0474089	7994	0.0832142	ODP	13
C7orf50	1384	-0.16938	0.00142611	0.0474089	7994	0.0832142	ODP	13
VWA1	2437	-0.875561	0.00135666	0.0474089	7994	0.0832142	ODP	13.1
VPS13D	2574	0.117709	0.00140078	0.0474089	7994	0.0832142	ODP	13.1
USP48	2669	0.110339	0.00126318	0.0474089	7994	0.0832142	ODP	13.2
DLGAP3	2874	-0.201637	0.00133028	0.0474089	7994	0.0832142	ODP	13.2
EIF2C4	2888	0.152543	0.00142548	0.0474089	7994	0.0832142	ODP	13.3
UROD	3028	-0.136927	0.00123049	0.0474089	7994	0.0832142	ODP	13.3
APOA1BP	3768	-0.15457	0.00128401	0.0474089	7994	0.0832142	ODP	13.4
RP11-122G18.5	3876	0.138197	0.00138376	0.0474089	7994	0.0832142	ODP	13.4
C1orf98	4077	0.243682	0.0013526	0.0474089	7994	0.0832142	ODP	13.5
SIPA1L2	4355	0.207719	0.00139472	0.0474089	7994	0.0832142	ODP	13.5
NCOA1	4558	0.187168	0.00121469	0.0474089	7994	0.0832142	ODP	13.6
USP34	4775	0.11436	0.00144776	0.0474089	7994	0.0832142	ODP	13.6
AC008268.2	5031	-0.45251	0.00145118	0.0474089	7994	0.0832142	ODP	13.7
LY75	5321	0.244512	0.00123406	0.0474089	7994	0.0832142	ODP	13.7
EIF3H	6290	-0.0999928	0.00137496	0.0474089	7994	0.0832142	ODP	13.7
SLC30A8	6295	0.707518	0.00141382	0.0474089	7994	0.0832142	ODP	13.8
LYPD2	6394	-0.192734	0.00140729	0.0474089	7994	0.0832142	ODP	13.8
SSR4	7871	-0.164721	0.00129838	0.0474089	7994	0.0832142	ODP	13.9
SNRPC	8313	-0.138952	0.00144671	0.0474089	7994	0.0832142	ODP	13.9
SF3B5	8802	-0.151432	0.00143211	0.0474089	7994	0.0832142	ODP	14
RELL1	9912	0.214719	0.0013919	0.0474089	7994	0.0832142	ODP	14
RP11-290F5.2	10429	0.319636	0.00137709	0.0474089	7994	0.0832142	ODP	14.1
TUBB4Q	10458	-0.552097	0.00121973	0.0474089	7994	0.0832142	ODP	14.1
B3GNT3	10923	-0.180735	0.00136283	0.0474089	7994	0.0832142	ODP	14.2
PPP1R14A	11164	-0.196305	0.00142418	0.0474089	7994	0.0832142	ODP	14.2
RRAS	11484	-0.164835	0.00127399	0.0474089	7994	0.0832142	ODP	14.3
C19orf48	11523	-0.173964	0.00126952	0.0474089	7994	0.0832142	ODP	14.3
CTGLF12P	12261	0.756663	0.00134086	0.0474089	7994	0.0832142	ODP	14.4
ADK	12399	-0.0941552	0.00141751	0.0474089	7994	0.0832142	ODP	14.4
MRPL43	12587	-0.132975	0.00141332	0.0474089	7994	0.0832142	ODP	14.5
RPL15	13133	-0.162817	0.00130991	0.0474089	7994	0.0832142	ODP	14.5
ZNF445	13238	0.171101	0.00134769	0.0474089	7994	0.0832142	ODP	14.6
SMARCC1	13290	0.0884934	0.00124705	0.0474089	7994	0.0832142	ODP	14.6
MPHOSPH8	14080	0.0715156	0.0014283	0.0474089	7994	0.0832142	ODP	14.6
TSPO	14856	-0.14776	0.00129045	0.0474089	7994	0.0832142	ODP	14.7
KRT2	15378	-0.278847	0.00139912	0.0474089	7994	0.0832142	ODP	14.7
RNASE2	16009	-0.270669	0.00125718	0.0474089	7994	0.0832142	ODP	14.8
TMEM121	16674	-0.166217	0.00127283	0.0474089	7994	0.0832142	ODP	14.8
MKRN3	16765	0.420216	0.00126137	0.0474089	7994	0.0832142	ODP	14.9
GCHFR	16853	-0.161685	0.00133241	0.0474089	7994	0.0832142	ODP	14.9
PRKCDBP	17453	-0.236867	0.00125044	0.0474089	7994	0.0832142	ODP	15
ABCC8	17544	-0.487807	0.00140761	0.0474089	7994	0.0832142	ODP	15
CELF1	17677	0.106508	0.00139842	0.0474089	7994	0.0832142	ODP	15.1
MTCH2	17683	-0.0768945	0.00144685	0.0474089	7994	0.0832142	ODP	15.1
C11orf31	17707	-0.188111	0.00123592	0.0474089	7994	0.0832142	ODP	15.2
MRPL11	17939	-0.168017	0.00125012	0.0474089	7994	0.0832142	ODP	15.2
TMEM101	19070	-0.105569	0.00125621	0.0474089	7994	0.0832142	ODP	15.3
ANAPC11	19519	-0.150107	0.00143393	0.0474089	7994	0.0832142	ODP	15.3
TTTY15	19560	0.107161	0.00131161	0.0474089	7994	0.0832142	ODP	15.4
BAZ2B	5316	0.279838	0.00145762	0.047473	7994	0.0833267	ODP	15.4
U66061.38	2254	-0.48721	0.00502445	0.0569336	316	0.0834058	Poi	3.3
TMSL3	10145	-0.456801	0.00492186	0.0569336	316	0.0834058	Poi	3.4
AC010889.1	19570	0.470289	0.00496854	0.0569336	316	0.0834058	Poi	3.4
LSMD1	18615	-0.18888	0.001473	0.0478266	7994	0.0839473	ODP	15.6
PODXL	2150	0.140739	0.00148683	0.0481282	7994	0.0844767	ODP	15.7
LAMTOR2	3748	-0.139437	0.00151225	0.0485237	7994	0.0851708	ODP	15.9
AHCTF1	4424	0.186933	0.0015128	0.0485237	7994	0.0851708	ODP	16
HLA-DRA	8254	-0.152786	0.00150366	0.0485237	7994	0.0851708	ODP	16
APH1A	3590	-0.0628486	0.00153758	0.0491623	7994	0.0862918	ODP	16.3
KDM3A	4951	0.124612	0.00154355	0.0491623	7994	0.0862918	ODP	16.3
FAM157A	14072	0.221925	0.00154665	0.0491623	7994	0.0862918	ODP	16.4
SUMO3	12974	-0.0809435	0.00157236	0.0496451	7994	0.0871393	ODP	16.6
C12orf57	15031	-0.203369	0.00156869	0.0496451	7994	0.0871393	ODP	16.6
MYO5C	16980	0.144058	0.00157591	0.0496451	7994	0.0871393	ODP	16.7
NIPBL	119	0.174135	0.00161198	0.0498999	7994	0.0875866	ODP	16.8
OST4	4587	-0.177116	0.001599	0.0498999	7994	0.0875866	ODP	16.9
BCL2L11	5145	0.20997	0.00159791	0.0498999	7994	0.0875866	ODP	16.9
NDUFB11	7445	-0.150862	0.00160047	0.0498999	7994	0.0875866	ODP	17
TOP2B	13138	0.103326	0.00161228	0.0498999	7994	0.0875866	ODP	17
ELL3	16913	-0.320575	0.00161228	0.0498999	7994	0.0875866	ODP	17.1
SSH2	18831	0.181351	0.0016252	0.0500694	7994	0.087884	ODP	17.2
BPTF	19325	0.15318	0.00162722	0.0500694	7994	0.087884	ODP	17.2
MFN2	2570	0.185587	0.00165313	0.0503056	7994	0.0882986	ODP	17.4
RPL8	6473	-0.157931	0.00164807	0.0503056	7994	0.0882986	ODP	17.4
GSTO1	12647	-0.16175	0.00165241	0.0503056	7994	0.0882986	ODP	17.5
KRT7	15369	-0.256087	0.00165391	0.0503056	7994	0.0882986	ODP	17.5
RP11-9M16.2	6974	0.229973	0.00169074	0.0506188	7994	0.0888482	ODP	17.7
RPS5	11763	-0.181063	0.00167798	0.0506188	7994	0.0888482	ODP	17.7
C21orf70	12979	-0.144338	0.00168412	0.0506188	7994	0.0888482	ODP	17.8
SRPRB	13754	-0.0709528	0.00166948	0.0506188	7994	0.0888482	ODP	17.8
AVEN	16807	-0.0928867	0.00169289	0.0506188	7994	0.0888482	ODP	17.9
POLD4	17963	-0.141794	0.00168094	0.0506188	7994	0.0888482	ODP	17.9
PTRHD1	4559	-0.188959	0.00170965	0.0508325	7994	0.0892235	ODP	18
STAG1	13765	0.174256	0.0017063	0.0508325	7994	0.0892235	ODP	18.1
TAOK3	15842	0.122147	0.0017164	0.0508903	7994	0.0893248	ODP	18.2
KREMEN2	9056	-0.272924	0.0017241	0.0509759	7994	0.0894752	ODP	18.2
PFKFB2	4184	0.25083	0.00173139	0.0510489	7994	0.0896033	ODP	18.3
RPGR	7411	0.217192	0.00175043	0.0514668	7994	0.0903368	ODP	18.5
SKP1	490	-0.0808422	0.00183205	0.0515373	7994	0.0904605	ODP	18.6
PMVK	3699	-0.150985	0.00180435	0.0515373	7994	0.0904605	ODP	18.7
CLASP1	5209	0.122245	0.00177619	0.0515373	7994	0.0904605	ODP	18.7
STOML2	6617	-0.109589	0.00182206	0.0515373	7994	0.0904605	ODP	18.8
KIF27	6778	0.314288	0.00178699	0.0515373	7994	0.0904605	ODP	18.8
MAD2L1BP	8441	-0.0831204	0.001806	0.0515373	7994	0.0904605	ODP	18.9
AHI1	8758	0.154546	0.00175975	0.0515373	7994	0.0904605	ODP	18.9
TXK	9965	0.160341	0.00183295	0.0515373	7994	0.0904605	ODP	19
ALB	10036	0.452563	0.00183322	0.0515373	7994	0.0904605	ODP	19
SETD5	13033	0.106966	0.00182062	0.0515373	7994	0.0904605	ODP	19.1
DNAJC3	14330	0.264056	0.00178699	0.0515373	7994	0.0904605	ODP	19.1
NDUFA9	14984	-0.0867028	0.00176632	0.0515373	7994	0.0904605	ODP	19.2
SPRYD4	15482	-0.10361	0.0018356	0.0515373	7994	0.0904605	ODP	19.2
TMEM179B	17808	-0.0952289	0.00179954	0.0515373	7994	0.0904605	ODP	19.3
C11orf67	18125	-0.164397	0.00177821	0.0515373	7994	0.0904605	ODP	19.3
TLK2	19281	0.0745072	0.00180689	0.0515373	7994	0.0904605	ODP	19.4
DCXR	19531	-0.170006	0.00178165	0.0515373	7994	0.0904605	ODP	19.4
PCNX	16394	0.147106	0.00186772	0.0521623	7994	0.0915576	ODP	19.7
IGHD	16686	-0.175161	0.0018658	0.0521623	7994	0.0915576	ODP	19.8
POLR2J4	1628	-0.119903	0.00189866	0.0527482	7994	0.0925859	ODP	20
C9orf135	6738	-0.508689	0.00189848	0.0527482	7994	0.0925859	ODP	20.1
GPC4	7796	0.36944	0.00191223	0.0529862	7994	0.0930036	ODP	20.2
GPAT2	5035	-0.207614	0.00192109	0.0530926	7994	0.0931905	ODP	20.3
IQGAP2	292	0.223753	0.00217472	0.0531959	7994	0.0933718	ODP	20.4
KDM3B	524	0.125787	0.00206539	0.0531959	7994	0.0933718	ODP	20.5
RMND5B	797	-0.0690262	0.00240156	0.0531959	7994	0.0933718	ODP	20.5
BTNL9	836	0.232572	0.00221368	0.0531959	7994	0.0933718	ODP	20.6
NCOA6	1076	0.171075	0.00203281	0.0531959	7994	0.0933718	ODP	20.6
B4GALT5	1224	0.138266	0.00217377	0.0531959	7994	0.0933718	ODP	20.7
RP11-290F20.1	1236	0.278091	0.0019759	0.0531959	7994	0.0933718	ODP	20.7
KIAA0895	1585	0.196991	0.00205623	0.0531959	7994	0.0933718	ODP	20.8
C7orf11	1614	-0.119235	0.00232234	0.0531959	7994	0.0933718	ODP	20.9
SMURF1	1912	0.144724	0.00208313	0.0531959	7994	0.0933718	ODP	20.9
CPSF4	1919	-0.0933146	0.00215418	0.0531959	7994	0.0933718	ODP	21
ATAD3C	2438	-0.211579	0.00215775	0.0531959	7994	0.0933718	ODP	21
ZNF683	2748	-0.5161	0.00224025	0.0531959	7994	0.0933718	ODP	21.1
LSM10	2901	-0.121611	0.00214519	0.0531959	7994	0.0933718	ODP	21.1
MKNK1	3057	0.12645	0.00236741	0.0531959	7994	0.0933718	ODP	21.2
CHD1L	3542	-0.0533006	0.00205518	0.0531959	7994	0.0933718	ODP	21.2
S100A4	3665	-0.145925	0.00204103	0.0531959	7994	0.0933718	ODP	21.3
ATP2B4	4133	0.0969405	0.00237212	0.0531959	7994	0.0933718	ODP	21.3
TMEM150A	4937	-0.111552	0.00196516	0.0531959	7994	0.0933718	ODP	21.4
MZT2A	5246	-0.181942	0.00199271	0.0531959	7994	0.0933718	ODP	21.4
FAM126B	5506	0.357888	0.00221864	0.0531959	7994	0.0933718	ODP	21.5
PNKD	5605	-0.115663	0.00218289	0.0531959	7994	0.0933718	ODP	21.5
DOCK5	5943	0.18026	0.00212796	0.0531959	7994	0.0933718	ODP	21.6
CHD7	6091	0.172689	0.00222348	0.0531959	7994	0.0933718	ODP	21.7
TEK	6562	0.42591	0.00234589	0.0531959	7994	0.0933718	ODP	21.7
SECISBP2	6807	0.0520802	0.00227841	0.0531959	7994	0.0933718	ODP	21.8
SEC61B	6890	-0.101825	0.002091	0.0531959	7994	0.0933718	ODP	21.8
RPL7A	7165	-0.138751	0.00230077	0.0531959	7994	0.0933718	ODP	21.9
RP11-368D24__A.1	7564	-0.287296	0.00210946	0.0531959	7994	0.0933718	ODP	21.9
ARMCX6	7669	-0.0972051	0.00219998	0.0531959	7994	0.0933718	ODP	22
ODZ1	7773	0.374235	0.00202532	0.0531959	7994	0.0933718	ODP	22
RPL10	7886	-0.162108	0.00241935	0.0531959	7994	0.0933718	ODP	22.1
LSM2	8216	-0.131417	0.00224632	0.0531959	7994	0.0933718	ODP	22.1
ZBTB22	8293	-0.074366	0.00204983	0.0531959	7994	0.0933718	ODP	22.2
C6orf125	8303	-0.174234	0.00206844	0.0531959	7994	0.0933718	ODP	22.2
C6orf108	8427	-0.202126	0.00204317	0.0531959	7994	0.0933718	ODP	22.3
TAGAP	8871	0.123448	0.00221318	0.0531959	7994	0.0933718	ODP	22.3
MRPL18	8880	-0.0831222	0.00231569	0.0531959	7994	0.0933718	ODP	22.4
ROGDI	9112	-0.182686	0.00193565	0.0531959	7994	0.0933718	ODP	22.4
CYTL1	9815	-0.263757	0.00237813	0.0531959	7994	0.0933718	ODP	22.5
AMBN	10023	1.07711	0.00242042	0.0531959	7994	0.0933718	ODP	22.6
PRDM8	10088	0.0979297	0.00218042	0.0531959	7994	0.0933718	ODP	22.6
HERC3	10136	0.167204	0.00234419	0.0531959	7994	0.0933718	ODP	22.7
PRDM5	10248	0.328354	0.00195608	0.0531959	7994	0.0933718	ODP	22.7
IFI30	10934	-0.117898	0.00199149	0.0531959	7994	0.0933718	ODP	22.8
HOMER3	10958	-0.151998	0.0023358	0.0531959	7994	0.0933718	ODP	22.8
CD22	11081	-0.13677	0.00240971	0.0531959	7994	0.0933718	ODP	22.9
SERTAD1	11227	-0.132587	0.00194599	0.0531959	7994	0.0933718	ODP	22.9
EXOSC5	11257	-0.127724	0.00200396	0.0531959	7994	0.0933718	ODP	23
CD79A	11271	-0.164354	0.00211068	0.0531959	7994	0.0933718	ODP	23
CEACAM1	11292	0.197051	0.00241537	0.0531959	7994	0.0933718	ODP	23.1
PNMAL1	11383	-0.546689	0.00215311	0.0531959	7994	0.0933718	ODP	23.1
LAIR2	11632	-0.446737	0.00242032	0.0531959	7994	0.0933718	ODP	23.2
EPG5	11913	0.150605	0.00233292	0.0531959	7994	0.0933718	ODP	23.2
DHTKD1	12079	0.10517	0.00221942	0.0531959	7994	0.0933718	ODP	23.3
ARHGAP22	12263	-0.120871	0.00241046	0.0531959	7994	0.0933718	ODP	23.4
ZMIZ1	12416	0.19287	0.00228588	0.0531959	7994	0.0933718	ODP	23.4
AC090958.1	13070	0.672409	0.00238902	0.0531959	7994	0.0933718	ODP	23.5
TRANK1	13171	0.167294	0.00240876	0.0531959	7994	0.0933718	ODP	23.5
SETD2	13282	0.125723	0.00226064	0.0531959	7994	0.0933718	ODP	23.6
NDUFAF3	13322	-0.159982	0.00238726	0.0531959	7994	0.0933718	ODP	23.6
CEP63	13760	0.107302	0.00217344	0.0531959	7994	0.0933718	ODP	23.7
TXNRD2	14449	-0.121721	0.00242237	0.0531959	7994	0.0933718	ODP	23.7
AC002472.9	14485	-0.184641	0.00241397	0.0531959	7994	0.0933718	ODP	23.8
MIF	14577	-0.15955	0.00241465	0.0531959	7994	0.0933718	ODP	23.8
MTMR3	14650	0.208467	0.0020655	0.0531959	7994	0.0933718	ODP	23.9
TNRC6B	14795	0.162239	0.00236958	0.0531959	7994	0.0933718	ODP	23.9
CHADL	14807	-0.388558	0.00198396	0.0531959	7994	0.0933718	ODP	24
PHB2	15033	-0.114192	0.00221204	0.0531959	7994	0.0933718	ODP	24
KCNH3	15326	-0.163223	0.00207079	0.0531959	7994	0.0933718	ODP	24.1
CSAD	15390	0.114882	0.00230936	0.0531959	7994	0.0933718	ODP	24.2
MMP17	15955	-0.160404	0.00239734	0.0531959	7994	0.0933718	ODP	24.2
PXMP2	15971	-0.19009	0.00211971	0.0531959	7994	0.0933718	ODP	24.3
RNASE3	16007	-0.279043	0.00207073	0.0531959	7994	0.0933718	ODP	24.3
NRL	16127	-0.097657	0.00205495	0.0531959	7994	0.0933718	ODP	24.4
SYNE2	16334	0.221055	0.00240229	0.0531959	7994	0.0933718	ODP	24.4
RPS6KA5	16515	0.213108	0.00220941	0.0531959	7994	0.0933718	ODP	24.5
IFI27L2	16548	-0.214838	0.00221255	0.0531959	7994	0.0933718	ODP	24.5
SERF2	16915	-0.180889	0.0020528	0.0531959	7994	0.0933718	ODP	24.6
SNX22	17036	-0.202933	0.0021124	0.0531959	7994	0.0933718	ODP	24.6
STOML1	17111	-0.124041	0.00224851	0.0531959	7994	0.0933718	ODP	24.7
AGPHD1	17165	-0.131715	0.00211889	0.0531959	7994	0.0933718	ODP	24.7
POLR2L	17373	-0.16407	0.00212515	0.0531959	7994	0.0933718	ODP	24.8
OR52K1	17432	0.256864	0.00207263	0.0531959	7994	0.0933718	ODP	24.8
C11orf42	17450	0.34394	0.00213478	0.0531959	7994	0.0933718	ODP	24.9
TMEM223	17807	-0.129072	0.00229323	0.0531959	7994	0.0933718	ODP	24.9
FAU	17877	-0.194904	0.00225477	0.0531959	7994	0.0933718	ODP	25
KDM2A	17959	0.107144	0.00193015	0.0531959	7994	0.0933718	ODP	25.1
SORL1	18361	0.189734	0.00211367	0.0531959	7994	0.0933718	ODP	25.1
CLDN7	18580	-0.213811	0.00232277	0.0531959	7994	0.0933718	ODP	25.2
RANGRF	18637	-0.136168	0.00226855	0.0531959	7994	0.0933718	ODP	25.2
RNF112	18752	-0.140381	0.00216917	0.0531959	7994	0.0933718	ODP	25.3
SLC47A2	18758	0.307033	0.0022459	0.0531959	7994	0.0933718	ODP	25.3
FBXL20	18951	0.146302	0.00222132	0.0531959	7994	0.0933718	ODP	25.4
CCDC56	19040	-0.131274	0.00230126	0.0531959	7994	0.0933718	ODP	25.4
GFAP	19097	-0.42911	0.00233121	0.0531959	7994	0.0933718	ODP	25.5
SPAG9	19212	0.160452	0.00236433	0.0531959	7994	0.0933718	ODP	25.5
USP32	19272	0.186504	0.00207594	0.0531959	7994	0.0933718	ODP	25.6
SLC25A10	19512	-0.152595	0.00223778	0.0531959	7994	0.0933718	ODP	25.6
BOK-AS1	5778	0.495084	0.00574012	0.0637539	316	0.0933974	Poi	3.9
NCRNA00158	12827	0.403976	0.00590767	0.0637539	316	0.0933974	Poi	4
GPR176	16832	0.21603	0.00581508	0.0637539	316	0.0933974	Poi	4
SRD5A1	39	-0.0897909	0.00243054	0.0532586	7994	0.0934818	ODP	25.7
PARP8	156	0.13752	0.00258422	0.0532586	7994	0.0934818	ODP	25.8
ANKRD34B	321	0.419359	0.0031295	0.0532586	7994	0.0934818	ODP	25.8
RP11-213H15.3	350	0.189294	0.00279542	0.0532586	7994	0.0934818	ODP	25.9
TMED9	784	-0.107256	0.00253161	0.0532586	7994	0.0934818	ODP	25.9
NHP2	798	-0.136867	0.00258826	0.0532586	7994	0.0934818	ODP	26
RP4-673D20.3	879	0.236012	0.00309812	0.0532586	7994	0.0934818	ODP	26
RNF24	922	0.237727	0.00271341	0.0532586	7994	0.0934818	ODP	26.1
NXT1	997	-0.133156	0.00290288	0.0532586	7994	0.0934818	ODP	26.1
FRG1B	1028	0.151733	0.00298643	0.0532586	7994	0.0934818	ODP	26.2
SCAND1	1099	-0.148862	0.00253612	0.0532586	7994	0.0934818	ODP	26.3
SDC4	1177	-0.168503	0.00284698	0.0532586	7994	0.0934818	ODP	26.3
ZMYND8	1210	0.118782	0.00298831	0.0532586	7994	0.0934818	ODP	26.4
PSMA7	1302	-0.102434	0.00315035	0.0532586	7994	0.0934818	ODP	26.4
AKAP9	1868	0.11519	0.00272452	0.0532586	7994	0.0934818	ODP	26.5
ZNHIT1	1991	-0.126243	0.00272666	0.0532586	7994	0.0934818	ODP	26.5
DOCK4	2065	0.284013	0.00298589	0.0532586	7994	0.0934818	ODP	26.6
CHCHD3	2152	-0.0685575	0.00277107	0.0532586	7994	0.0934818	ODP	26.6
TRBV5-3	2240	-0.419477	0.00283791	0.0532586	7994	0.0934818	ODP	26.7
PUSL1	2426	-0.136161	0.00268015	0.0532586	7994	0.0934818	ODP	26.7
FBXO2	2557	-0.172034	0.00317176	0.0532586	7994	0.0934818	ODP	26.8
PPIE	2939	-0.162735	0.00277064	0.0532586	7994	0.0934818	ODP	26.8
TXNIP	3516	0.113094	0.00269717	0.0532586	7994	0.0934818	ODP	26.9
S100A6	3663	-0.138872	0.00258393	0.0532586	7994	0.0934818	ODP	26.9
XCL2	3932	-0.258127	0.00310821	0.0532586	7994	0.0934818	ODP	27
ACBD6	4007	-0.0804885	0.00320661	0.0532586	7994	0.0934818	ODP	27.1
RNASEL	4021	0.127159	0.0027814	0.0532586	7994	0.0934818	ODP	27.1
FAM129A	4037	0.217613	0.00273325	0.0532586	7994	0.0934818	ODP	27.2
RP11-443B7.2	4369	0.356577	0.00273925	0.0532586	7994	0.0934818	ODP	27.2
C2orf74	4773	-0.424162	0.00289156	0.0532586	7994	0.0934818	ODP	27.3
CCT4	4778	-0.0615086	0.00267096	0.0532586	7994	0.0934818	ODP	27.3
NAGK	4851	-0.163881	0.00305672	0.0532586	7994	0.0934818	ODP	27.4
IL1RL1	5103	0.353611	0.00253763	0.0532586	7994	0.0934818	ODP	27.4
IL18RAP	5105	0.133369	0.00277149	0.0532586	7994	0.0934818	ODP	27.5
UGGT1	5226	0.0922389	0.00304862	0.0532586	7994	0.0934818	ODP	27.5
CUL3	5660	0.104199	0.0027898	0.0532586	7994	0.0934818	ODP	27.6
PDE6D	5701	-0.0769465	0.00278906	0.0532586	7994	0.0934818	ODP	27.6
PCM1	5878	0.138136	0.00273136	0.0532586	7994	0.0934818	ODP	27.7
PPAPDC1B	6012	-0.160576	0.00294569	0.0532586	7994	0.0934818	ODP	27.7
ASPH	6095	0.189753	0.00264774	0.0532586	7994	0.0934818	ODP	27.8
UBR5	6259	0.170127	0.00303601	0.0532586	7994	0.0934818	ODP	27.9
DOCK8	6489	0.17981	0.00318864	0.0532586	7994	0.0934818	ODP	27.9
SMARCA2	6492	0.136933	0.00316088	0.0532586	7994	0.0934818	ODP	28
CLTA	6645	-0.0864085	0.00268905	0.0532586	7994	0.0934818	ODP	28
RP11-575L7.2	6777	0.21171	0.00251807	0.0532586	7994	0.0934818	ODP	28.1
POLE3	6966	-0.059642	0.00310412	0.0532586	7994	0.0934818	ODP	28.1
TTF1	7149	0.072783	0.0028656	0.0532586	7994	0.0934818	ODP	28.2
SSNA1	7252	-0.150321	0.00300301	0.0532586	7994	0.0934818	ODP	28.2
SLC25A6	7290	-0.116605	0.00320738	0.0532586	7994	0.0934818	ODP	28.3
PRDX4	7388	-0.185461	0.00271619	0.0532586	7994	0.0934818	ODP	28.3
LAGE3	7893	-0.141021	0.00252908	0.0532586	7994	0.0934818	ODP	28.4
UBL4A	7894	-0.10478	0.00273224	0.0532586	7994	0.0934818	ODP	28.4
NEDD9	7990	0.18999	0.00310847	0.0532586	7994	0.0934818	ODP	28.5
TBC1D7	7997	-0.0901567	0.00274529	0.0532586	7994	0.0934818	ODP	28.5
JARID2	8008	0.147932	0.00253378	0.0532586	7994	0.0934818	ODP	28.6
E2F3	8023	0.253869	0.00308925	0.0532586	7994	0.0934818	ODP	28.7
ZNRD1	8141	-0.112609	0.00320172	0.0532586	7994	0.0934818	ODP	28.7
HLA-DPB1	8276	-0.131252	0.00267069	0.0532586	7994	0.0934818	ODP	28.8
DLK2	8433	-0.16082	0.00258181	0.0532586	7994	0.0934818	ODP	28.8
EYS	8515	0.208942	0.00247043	0.0532586	7994	0.0934818	ODP	28.9
RP11-428F8.2	8666	0.615133	0.00317823	0.0532586	7994	0.0934818	ODP	28.9
RAB32	8810	-0.118869	0.00274128	0.0532586	7994	0.0934818	ODP	29
STXBP5	8813	0.203382	0.0028903	0.0532586	7994	0.0934818	ODP	29
RP1-56L9.7	8875	0.49524	0.00252474	0.0532586	7994	0.0934818	ODP	29.1
FAM195A	8958	-0.171462	0.00250685	0.0532586	7994	0.0934818	ODP	29.1
MRPS34	8999	-0.167988	0.00252436	0.0532586	7994	0.0934818	ODP	29.2
GFER	9015	-0.147172	0.00250012	0.0532586	7994	0.0934818	ODP	29.2
USP7	9127	0.0814881	0.00289658	0.0532586	7994	0.0934818	ODP	29.3
NUBP1	9133	-0.105331	0.00254965	0.0532586	7994	0.0934818	ODP	29.3
AC099489.1	9140	0.148798	0.00310447	0.0532586	7994	0.0934818	ODP	29.4
ABCC1	9173	0.0813121	0.00273652	0.0532586	7994	0.0934818	ODP	29.5
CTD-2547E10.2	9213	0.179221	0.00307778	0.0532586	7994	0.0934818	ODP	29.5
RP11-645C24.2	9221	-0.73334	0.00274777	0.0532586	7994	0.0934818	ODP	29.6
DCTN5	9243	-0.0569615	0.00321116	0.0532586	7994	0.0934818	ODP	29.6
KIAA0556	9261	0.0865055	0.00276765	0.0532586	7994	0.0934818	ODP	29.7
C16orf53	9304	-0.0671377	0.00319945	0.0532586	7994	0.0934818	ODP	29.7
DCTPP1	9336	-0.13643	0.00264651	0.0532586	7994	0.0934818	ODP	29.8
POLR2C	9455	-0.0777466	0.00305663	0.0532586	7994	0.0934818	ODP	29.8
CYB5B	9568	-0.0541409	0.00283763	0.0532586	7994	0.0934818	ODP	29.9
AP1G1	9599	0.0992376	0.00306989	0.0532586	7994	0.0934818	ODP	29.9
MTHFSD	9679	-0.0772246	0.00291033	0.0532586	7994	0.0934818	ODP	30
ANKRD11	9714	0.107412	0.00288478	0.0532586	7994	0.0934818	ODP	30
TBC1D14	9833	0.241646	0.00321518	0.0532586	7994	0.0934818	ODP	30.1
DTHD1	9910	0.224749	0.00304864	0.0532586	7994	0.0934818	ODP	30.1
RP11-618I10.1	10018	0.39178	0.00263315	0.0532586	7994	0.0934818	ODP	30.2
SULT1B1	10021	0.248706	0.00296027	0.0532586	7994	0.0934818	ODP	30.3
SLC39A3	10546	-0.158483	0.00284835	0.0532586	7994	0.0934818	ODP	30.3
C19orf10	10606	-0.144187	0.00316784	0.0532586	7994	0.0934818	ODP	30.4
C19orf70	10618	-0.175069	0.00271453	0.0532586	7994	0.0934818	ODP	30.4
C19orf39	10763	-0.0959863	0.00278703	0.0532586	7994	0.0934818	ODP	30.5
NDUFB7	10863	-0.196731	0.00253595	0.0532586	7994	0.0934818	ODP	30.5
BST2	10913	-0.1451	0.00315278	0.0532586	7994	0.0934818	ODP	30.6
AC005394.1	11022	-0.334757	0.00265287	0.0532586	7994	0.0934818	ODP	30.6
TDRD12	11039	0.757827	0.0028594	0.0532586	7994	0.0934818	ODP	30.7
LYPD5	11311	-0.233914	0.00279218	0.0532586	7994	0.0934818	ODP	30.7
AP2S1	11396	-0.137492	0.00311977	0.0532586	7994	0.0934818	ODP	30.8
CABP5	11419	-0.295272	0.00294476	0.0532586	7994	0.0934818	ODP	30.8
RPS11	11478	-0.177738	0.00302356	0.0532586	7994	0.0934818	ODP	30.9
RPS9	11618	-0.19653	0.00307471	0.0532586	7994	0.0934818	ODP	30.9
ZNF71	11711	-0.0894287	0.00300683	0.0532586	7994	0.0934818	ODP	31
RP11-683L23.1	11790	-0.548447	0.00314643	0.0532586	7994	0.0934818	ODP	31
COLEC12	11793	-0.287593	0.00314959	0.0532586	7994	0.0934818	ODP	31.1
RNF165	11918	0.20045	0.00299596	0.0532586	7994	0.0934818	ODP	31.2
CAMK1D	12083	0.157091	0.00293308	0.0532586	7994	0.0934818	ODP	31.2
SVIL	12171	0.193952	0.00268515	0.0532586	7994	0.0934818	ODP	31.3
RP11-464F9.1	12385	0.177193	0.00287871	0.0532586	7994	0.0934818	ODP	31.3
DLG5	12411	0.221496	0.00298625	0.0532586	7994	0.0934818	ODP	31.4
TIAM1	12850	0.102708	0.00302355	0.0532586	7994	0.0934818	ODP	31.4
C21orf33	12955	-0.115191	0.00274301	0.0532586	7994	0.0934818	ODP	31.5
BRK1	13057	-0.143004	0.00313152	0.0532586	7994	0.0934818	ODP	31.5
SLC6A6	13092	0.153044	0.00320334	0.0532586	7994	0.0934818	ODP	31.6
VIPR1	13217	-0.0834213	0.00251815	0.0532586	7994	0.0934818	ODP	31.6
RPL29	13395	-0.154018	0.00303559	0.0532586	7994	0.0934818	ODP	31.7
TMCC1	13725	0.122455	0.00308307	0.0532586	7994	0.0934818	ODP	31.7
PCYT1A	14043	0.107811	0.00266538	0.0532586	7994	0.0934818	ODP	31.8
FAM70B	14394	-0.181492	0.0028867	0.0532586	7994	0.0934818	ODP	31.8
UQCR10	14648	-0.162999	0.00296863	0.0532586	7994	0.0934818	ODP	31.9
KDM5A	14945	0.122231	0.00247584	0.0532586	7994	0.0934818	ODP	32
EFCAB4B	14975	0.0816818	0.00320679	0.0532586	7994	0.0934818	ODP	32
LRMP	15191	0.113915	0.00315203	0.0532586	7994	0.0934818	ODP	32.1
TUBA1C	15323	-0.115994	0.00275451	0.0532586	7994	0.0934818	ODP	32.1
ORMDL2	15444	-0.122615	0.00287702	0.0532586	7994	0.0934818	ODP	32.2
TSPAN31	15520	-0.0884589	0.00249787	0.0532586	7994	0.0934818	ODP	32.2
ERP29	15800	-0.111944	0.00262517	0.0532586	7994	0.0934818	ODP	32.3
RPLP0	15850	-0.158805	0.00256301	0.0532586	7994	0.0934818	ODP	32.3
TRDV2	16076	-0.413574	0.00294928	0.0532586	7994	0.0934818	ODP	32.4
ACIN1	16102	0.0591265	0.00257507	0.0532586	7994	0.0934818	ODP	32.4
CBLN3	16157	-0.169438	0.0030577	0.0532586	7994	0.0934818	ODP	32.5
BAZ1A	16191	0.208292	0.00264166	0.0532586	7994	0.0934818	ODP	32.5
CEP128	16486	0.140999	0.0030839	0.0532586	7994	0.0934818	ODP	32.6
FOXN3	16505	0.123816	0.00261576	0.0532586	7994	0.0934818	ODP	32.6
TCL6	16565	-0.310359	0.00246878	0.0532586	7994	0.0934818	ODP	32.7
AB019441.33	16689	-0.169366	0.00315033	0.0532586	7994	0.0934818	ODP	32.8
RP13-395E19.1	16796	0.333803	0.00292487	0.0532586	7994	0.0934818	ODP	32.8
SHF	16935	-0.140397	0.00281869	0.0532586	7994	0.0934818	ODP	32.9
RPLP1	17089	-0.163185	0.00262288	0.0532586	7994	0.0934818	ODP	32.9
IMP3	17140	-0.0863071	0.00245347	0.0532586	7994	0.0934818	ODP	33
TMED3	17173	-0.118945	0.00302605	0.0532586	7994	0.0934818	ODP	33
IGF1R	17297	0.190144	0.00313818	0.0532586	7994	0.0934818	ODP	33.1
AMPD3	17499	0.111421	0.00294963	0.0532586	7994	0.0934818	ODP	33.1
PSMA1	17527	-0.065477	0.00290141	0.0532586	7994	0.0934818	ODP	33.2
GYLTL1B	17649	-0.160127	0.00272691	0.0532586	7994	0.0934818	ODP	33.2
STX3	17732	0.163583	0.00294963	0.0532586	7994	0.0934818	ODP	33.3
FOSL1	17914	-0.206474	0.00270275	0.0532586	7994	0.0934818	ODP	33.3
RSF1	18124	0.13544	0.00274104	0.0532586	7994	0.0934818	ODP	33.4
C11orf73	18160	-0.141704	0.00316984	0.0532586	7994	0.0934818	ODP	33.4
TIMM22	18453	-0.086943	0.00314612	0.0532586	7994	0.0934818	ODP	33.5
TMEM93	18496	-0.176275	0.00293625	0.0532586	7994	0.0934818	ODP	33.6
AC012146.7	18537	-0.250491	0.00304614	0.0532586	7994	0.0934818	ODP	33.6
C17orf81	18579	-0.101936	0.00248711	0.0532586	7994	0.0934818	ODP	33.7
EIF5A	18583	-0.091455	0.00282723	0.0532586	7994	0.0934818	ODP	33.7
NF1	18849	0.141806	0.0028473	0.0532586	7994	0.0934818	ODP	33.8
SYNRG	18924	0.101097	0.00309591	0.0532586	7994	0.0934818	ODP	33.8
CISD3	18937	-0.158946	0.00288315	0.0532586	7994	0.0934818	ODP	33.9
SGCA	19189	-0.254387	0.00312592	0.0532586	7994	0.0934818	ODP	33.9
ATP5H	19382	-0.183761	0.00277547	0.0532586	7994	0.0934818	ODP	34
PRKY	19559	0.0795733	0.00309673	0.0532586	7994	0.0934818	ODP	34
BCL6	13994	0.238091	0.00323103	0.0534376	7994	0.0937959	ODP	34.2
LCP2	711	0.118887	0.0034104	0.0537457	7994	0.0943368	ODP	34.5
NSD1	767	0.120074	0.00354345	0.0537457	7994	0.0943368	ODP	34.5
STK4	1169	0.204912	0.00356126	0.0537457	7994	0.0943368	ODP	34.6
ZNF117	1711	0.310025	0.00348127	0.0537457	7994	0.0943368	ODP	34.6
C7orf53	2069	0.120016	0.00340208	0.0537457	7994	0.0943368	ODP	34.7
RP11-286H14.6	2128	-0.362506	0.00338367	0.0537457	7994	0.0943368	ODP	34.7
B3GALT6	2420	-0.0856369	0.00355157	0.0537457	7994	0.0943368	ODP	34.8
UBIAD1	2555	-0.067768	0.00334466	0.0537457	7994	0.0943368	ODP	34.8
NECAP2	2604	-0.0469467	0.00329698	0.0537457	7994	0.0943368	ODP	34.9
EIF3I	2840	-0.109422	0.00347656	0.0537457	7994	0.0943368	ODP	34.9
C1orf122	2918	-0.155804	0.00348231	0.0537457	7994	0.0943368	ODP	35
RP5-997D24.5	3119	-0.327573	0.00328142	0.0537457	7994	0.0943368	ODP	35
ABCA4	3297	0.565576	0.00356276	0.0537457	7994	0.0943368	ODP	35.1
PEX11B	3523	-0.093313	0.00355845	0.0537457	7994	0.0943368	ODP	35.1
RAB13	3681	-0.164559	0.00355115	0.0537457	7994	0.0943368	ODP	35.2
DUSP23	3817	-0.133025	0.00338684	0.0537457	7994	0.0943368	ODP	35.3
VAMP5	4935	-0.172288	0.00341761	0.0537457	7994	0.0943368	ODP	35.3
NEB	5294	0.139326	0.00344797	0.0537457	7994	0.0943368	ODP	35.4
AC019221.4	5718	-0.430208	0.00339684	0.0537457	7994	0.0943368	ODP	35.4
CYC1	6436	-0.156611	0.00340624	0.0537457	7994	0.0943368	ODP	35.5
TOPORS	6569	0.179079	0.00353481	0.0537457	7994	0.0943368	ODP	35.5
NANS	6880	-0.100866	0.00357486	0.0537457	7994	0.0943368	ODP	35.6
MED27	7146	-0.0974021	0.00355412	0.0537457	7994	0.0943368	ODP	35.6
UBAC1	7196	-0.0769207	0.00330258	0.0537457	7994	0.0943368	ODP	35.7
MAGED2	7530	-0.102485	0.00349482	0.0537457	7994	0.0943368	ODP	35.7
ARR3	7581	0.218949	0.00346371	0.0537457	7994	0.0943368	ODP	35.8
DTNBP1	8009	-0.0927836	0.00329704	0.0537457	7994	0.0943368	ODP	35.8
GSTA6P	8486	-0.460415	0.00355799	0.0537457	7994	0.0943368	ODP	35.9
RP1-60O19.2	8631	-0.556998	0.00335388	0.0537457	7994	0.0943368	ODP	36
JMJD8	8964	-0.101302	0.0035484	0.0537457	7994	0.0943368	ODP	36
TMEM186	9124	-0.112945	0.0034417	0.0537457	7994	0.0943368	ODP	36.1
APRT	9703	-0.142204	0.00337636	0.0537457	7994	0.0943368	ODP	36.1
STK32B	9816	-0.155867	0.00351056	0.0537457	7994	0.0943368	ODP	36.2
CNO	9831	-0.0792681	0.0033018	0.0537457	7994	0.0943368	ODP	36.2
RBM47	9944	0.20252	0.0035768	0.0537457	7994	0.0943368	ODP	36.3
ANTXR2	10086	0.149666	0.00332824	0.0537457	7994	0.0943368	ODP	36.3
PET112	10337	-0.0970894	0.00326402	0.0537457	7994	0.0943368	ODP	36.4
UQCR11	10515	-0.195164	0.00355526	0.0537457	7994	0.0943368	ODP	36.4
PEPD	11051	-0.100617	0.00343695	0.0537457	7994	0.0943368	ODP	36.5
RABAC1	11273	-0.149783	0.003366	0.0537457	7994	0.0943368	ODP	36.5
SPIB	11512	-0.158907	0.0035102	0.0537457	7994	0.0943368	ODP	36.6
JOSD2	11516	-0.151239	0.00326687	0.0537457	7994	0.0943368	ODP	36.7
NDUFA3	11608	-0.14515	0.00341752	0.0537457	7994	0.0943368	ODP	36.7
DSEL	11981	0.197717	0.00346952	0.0537457	7994	0.0943368	ODP	36.8
CYB5A	11992	-0.121469	0.00354891	0.0537457	7994	0.0943368	ODP	36.8
MGEA5	12600	0.123019	0.00352884	0.0537457	7994	0.0943368	ODP	36.9
SLK	12643	0.198401	0.0033307	0.0537457	7994	0.0943368	ODP	36.9
RPSA	13205	-0.170663	0.00357971	0.0537457	7994	0.0943368	ODP	37
GPX1	13334	-0.225942	0.00354099	0.0537457	7994	0.0943368	ODP	37
ECE2	13962	-0.143243	0.00357511	0.0537457	7994	0.0943368	ODP	37.1
SUGT1	14281	-0.0997103	0.00351169	0.0537457	7994	0.0943368	ODP	37.1
C12orf35	15238	0.232563	0.00334119	0.0537457	7994	0.0943368	ODP	37.2
OSBPL8	15611	0.248658	0.00332474	0.0537457	7994	0.0943368	ODP	37.2
OGFOD2	15906	-0.140215	0.003326	0.0537457	7994	0.0943368	ODP	37.3
DHRS4L2	16123	-0.127972	0.00346746	0.0537457	7994	0.0943368	ODP	37.4
C15orf24	16809	-0.0862547	0.00352881	0.0537457	7994	0.0943368	ODP	37.4
MRVI1	17504	0.226675	0.00331356	0.0537457	7994	0.0943368	ODP	37.5
HSD17B12	17627	0.183885	0.0035527	0.0537457	7994	0.0943368	ODP	37.5
NEAT1	17891	0.193242	0.00338997	0.0537457	7994	0.0943368	ODP	37.6
YIF1A	17931	-0.129869	0.00348307	0.0537457	7994	0.0943368	ODP	37.6
NDUFC2	18129	-0.140282	0.00330518	0.0537457	7994	0.0943368	ODP	37.7
PSMB6	18519	-0.120526	0.00341898	0.0537457	7994	0.0943368	ODP	37.7
WSCD1	18551	0.426705	0.003286	0.0537457	7994	0.0943368	ODP	37.8
TUBG2	19031	-0.240873	0.0035739	0.0537457	7994	0.0943368	ODP	37.8
SYNGR2	19450	-0.103906	0.00339906	0.0537457	7994	0.0943368	ODP	37.9
ARID1A	2753	0.14612	0.00359801	0.0538464	7994	0.0945136	ODP	38
AC015723.1	17307	-0.149774	0.00359903	0.0538464	7994	0.0945136	ODP	38.1
CCDC144A	18697	0.63091	0.00360168	0.0538464	7994	0.0945136	ODP	38.1
RPL18A	10926	-0.177835	0.0036086	0.0538738	7994	0.0945617	ODP	38.2
NOL7	8001	-0.0740509	0.00362835	0.0539847	7994	0.0947564	ODP	38.3
ETFDH	10369	0.0870772	0.00363133	0.0539847	7994	0.0947564	ODP	38.4
DSC2	11875	0.280832	0.00362564	0.0539847	7994	0.0947564	ODP	38.4
AHRR	8	-0.501062	0.0036827	0.054195	7994	0.0951254	ODP	38.6
JAK1	3166	0.119022	0.00367687	0.054195	7994	0.0951254	ODP	38.7
LMAN2L	5050	-0.0780787	0.0036795	0.054195	7994	0.0951254	ODP	38.7
NDUFC1	10285	-0.0892716	0.00368186	0.054195	7994	0.0951254	ODP	38.8
RP11-1143G9.4	15580	-0.183963	0.00365921	0.054195	7994	0.0951254	ODP	38.9
APEX1	15999	-0.112799	0.00367256	0.054195	7994	0.0951254	ODP	38.9
SPG11	16925	0.0950918	0.00368644	0.054195	7994	0.0951254	ODP	39
CWC25	18942	0.0782755	0.00365899	0.054195	7994	0.0951254	ODP	39
HLA-DPA1	8275	-0.106238	0.00369654	0.0542151	7994	0.0951608	ODP	39.1
MDM2	15576	0.331614	0.00369805	0.0542151	7994	0.0951608	ODP	39.1
NCRNA00116	5140	-0.16832	0.00370348	0.0542197	7994	0.0951688	ODP	39.2
BCAS4	1241	-0.146809	0.00372231	0.0544201	7994	0.0955205	ODP	39.4
RCSD1	3920	0.0793216	0.00374343	0.0544292	7994	0.0955365	ODP	39.5
MXD1	4831	0.14194	0.00374595	0.0544292	7994	0.0955365	ODP	39.5
RBPMS	5984	0.112401	0.00373988	0.0544292	7994	0.0955365	ODP	39.6
PLP2	7492	-0.182949	0.00375443	0.0544292	7994	0.0955365	ODP	39.6
RP11-622K12.1	7546	-0.106132	0.00374354	0.0544292	7994	0.0955365	ODP	39.7
DGCR6L	14463	-0.147168	0.00375692	0.0544292	7994	0.0955365	ODP	39.7
SETD1B	15884	0.136408	0.00375893	0.0544292	7994	0.0955365	ODP	39.8
TMEM203	7254	-0.0913912	0.00376506	0.0544435	7994	0.0955616	ODP	39.9
NDUFS6	32	-0.151165	0.00384774	0.0546269	7994	0.0958835	ODP	40
KIAA0090	2632	0.100648	0.00383393	0.0546269	7994	0.0958835	ODP	40.1
GPX7	3092	-0.139953	0.00380265	0.0546269	7994	0.0958835	ODP	40.2
POMC	4565	-0.220253	0.00379113	0.0546269	7994	0.0958835	ODP	40.2
CACNB4	5296	0.271047	0.00379802	0.0546269	7994	0.0958835	ODP	40.3
AC009948.3	5419	0.176985	0.00383807	0.0546269	7994	0.0958835	ODP	40.3
TRPM6	6754	0.213095	0.00380659	0.0546269	7994	0.0958835	ODP	40.4
RP11-65J3.1	7113	-0.148562	0.0038211	0.0546269	7994	0.0958835	ODP	40.4
EIF3K	11177	-0.116699	0.00384667	0.0546269	7994	0.0958835	ODP	40.5
ETHE1	11299	-0.160166	0.00386032	0.0546269	7994	0.0958835	ODP	40.5
AC008745.1	11417	-0.143132	0.00385959	0.0546269	7994	0.0958835	ODP	40.6
SPCS1	13419	-0.0716132	0.0038274	0.0546269	7994	0.0958835	ODP	40.6
HIF1A	16328	0.207055	0.00385677	0.0546269	7994	0.0958835	ODP	40.7
KIAA0247	16382	0.187078	0.00382604	0.0546269	7994	0.0958835	ODP	40.8
TNFAIP2	16628	0.108898	0.00381682	0.0546269	7994	0.0958835	ODP	40.8
ATP5G1	19162	-0.145845	0.00380185	0.0546269	7994	0.0958835	ODP	40.9
MAGI3	3429	0.115853	0.0038657	0.05463	7994	0.0958889	ODP	40.9
FIS1	1993	-0.137852	0.00387264	0.0546551	7994	0.095933	ODP	41
HIPK2	2188	0.169179	0.003902	0.0546855	7994	0.0959863	ODP	41.1
AC009478.1	5426	0.522506	0.00389427	0.0546855	7994	0.0959863	ODP	41.1
H2AFJ	15160	-0.117209	0.00389424	0.0546855	7994	0.0959863	ODP	41.2
C14orf43	16415	0.157553	0.00388698	0.0546855	7994	0.0959863	ODP	41.2
RCCD1	17277	-0.112986	0.00390579	0.0546855	7994	0.0959863	ODP	41.3
COPZ2	19147	-0.209015	0.00389738	0.0546855	7994	0.0959863	ODP	41.3
TRBV7-5	2228	-0.452473	0.00392374	0.054829	7994	0.0962383	ODP	41.5
NENF	4219	-0.160325	0.00393396	0.054829	7994	0.0962383	ODP	41.6
CCDC51	13299	-0.0995136	0.00392941	0.054829	7994	0.0962383	ODP	41.6
NBR1	19056	0.118163	0.00393676	0.054829	7994	0.0962383	ODP	41.7
C1orf123	3102	-0.103736	0.00394201	0.0548299	7994	0.0962399	ODP	41.7
FAM129C	10918	-0.123743	0.00394961	0.0548636	7994	0.096299	ODP	41.8
SNRK	13232	0.256707	0.00397096	0.0550878	7994	0.0966925	ODP	42
CBFA2T2	1059	0.0838851	0.00401532	0.0551542	7994	0.0968091	ODP	42.1
BRF2	6004	-0.0521769	0.00399455	0.0551542	7994	0.0968091	ODP	42.2
Z84479.1	8956	-0.183589	0.00401743	0.0551542	7994	0.0968091	ODP	42.2
TCP10L	12862	-0.256252	0.00400514	0.0551542	7994	0.0968091	ODP	42.3
ZNF589	13295	-0.11355	0.00399507	0.0551542	7994	0.0968091	ODP	42.4
NUP50	14869	0.13916	0.0039978	0.0551542	7994	0.0968091	ODP	42.4
ABC12-49244600F4.3	15040	0.106646	0.00398271	0.0551542	7994	0.0968091	ODP	42.5
DEGS2	16596	-0.353661	0.00401622	0.0551542	7994	0.0968091	ODP	42.5
TANC2	19284	0.140641	0.00402326	0.0551628	7994	0.0968241	ODP	42.6
PLCL1	5489	0.263927	0.00402937	0.055175	7994	0.0968456	ODP	42.7
C19orf63	11515	-0.104737	0.00404507	0.0553185	7994	0.0970974	ODP	42.8
C7orf30	1509	-0.103079	0.00405451	0.0553761	7994	0.0971985	ODP	42.9
SYCE1L	9635	-0.26741	0.00405979	0.0553767	7994	0.0971995	ODP	43
CHST15	12733	0.1433	0.00406907	0.0554318	7994	0.0972963	ODP	43.1
ISOC2	11676	-0.144336	0.00409205	0.0556733	7994	0.0977202	ODP	43.3
PAXIP1	2354	0.107729	0.00418951	0.0558788	7994	0.0980808	ODP	43.5
SPEN	2594	0.1392	0.00421274	0.0558788	7994	0.0980808	ODP	43.6
DPH2	3007	-0.09477	0.00413071	0.0558788	7994	0.0980808	ODP	43.6
CSF1	3379	0.0902634	0.0042008	0.0558788	7994	0.0980808	ODP	43.7
JTB	3680	-0.101477	0.00418644	0.0558788	7994	0.0980808	ODP	43.8
CNTNAP3	6669	0.239615	0.00421028	0.0558788	7994	0.0980808	ODP	43.8
EGFL7	7212	-0.346168	0.00418749	0.0558788	7994	0.0980808	ODP	43.9
THOC2	7768	0.133658	0.00417853	0.0558788	7994	0.0980808	ODP	43.9
C16orf91	8988	-0.10723	0.00416986	0.0558788	7994	0.0980808	ODP	44
AC132186.2	9482	0.191434	0.00414132	0.0558788	7994	0.0980808	ODP	44
HYDIN	9591	-0.460701	0.00420819	0.0558788	7994	0.0980808	ODP	44.1
TMEM154	10343	0.153865	0.00414478	0.0558788	7994	0.0980808	ODP	44.1
OCEL1	10902	-0.12188	0.00412069	0.0558788	7994	0.0980808	ODP	44.2
MRPS12	11187	-0.142298	0.00420717	0.0558788	7994	0.0980808	ODP	44.3
CHCHD4	13086	-0.0762791	0.00415744	0.0558788	7994	0.0980808	ODP	44.3
BRAP	15792	0.0709747	0.00413664	0.0558788	7994	0.0980808	ODP	44.4
MED13L	15824	0.244827	0.00416344	0.0558788	7994	0.0980808	ODP	44.4
TBC1D2B	17157	0.0766598	0.00419558	0.0558788	7994	0.0980808	ODP	44.5
ASCL2	17398	-0.219618	0.00419785	0.0558788	7994	0.0980808	ODP	44.5
CCR7	18983	-0.131985	0.00413784	0.0558788	7994	0.0980808	ODP	44.6
POGZ	3636	0.085789	0.00423499	0.0559818	7994	0.0982617	ODP	44.7
RP5-944M2.3	15939	0.81516	0.00422713	0.0559818	7994	0.0982617	ODP	44.8
COCH	16172	0.215657	0.00423638	0.0559818	7994	0.0982617	ODP	44.8
LIMS2	5221	-0.20647	0.0042441	0.056014	7994	0.0983182	ODP	44.9
TCF20	14838	0.130784	0.00426064	0.0560227	7994	0.0983335	ODP	45
PDE3B	17528	0.222419	0.00425168	0.0560227	7994	0.0983335	ODP	45
HTR3A	18282	-0.199511	0.00425613	0.0560227	7994	0.0983335	ODP	45.1
ABHD2	17242	0.192982	0.00426601	0.0560237	7994	0.0983353	ODP	45.2
ASAP3	2688	-0.185723	0.00429285	0.0560977	7994	0.0984652	ODP	45.3
GIGYF2	5711	0.136371	0.0042927	0.0560977	7994	0.0984652	ODP	45.3
RAD21	6292	0.202569	0.00428272	0.0560977	7994	0.0984652	ODP	45.4
NAT8L	9779	0.342976	0.00427794	0.0560977	7994	0.0984652	ODP	45.4
SERINC5	317	0.146714	0.00436337	0.0563593	7994	0.0989243	ODP	45.7
MRPS26	899	-0.132555	0.00436725	0.0563593	7994	0.0989243	ODP	45.8
PDE4B	3173	0.162257	0.00437532	0.0563593	7994	0.0989243	ODP	45.8
AQP10	3689	-0.400043	0.00434743	0.0563593	7994	0.0989243	ODP	45.9
RANBP2	5130	0.149332	0.00433955	0.0563593	7994	0.0989243	ODP	45.9
IWS1	5219	0.0712897	0.00437917	0.0563593	7994	0.0989243	ODP	46
PKP4	5313	0.176239	0.00435277	0.0563593	7994	0.0989243	ODP	46
TMEM129	9772	-0.0947532	0.00436537	0.0563593	7994	0.0989243	ODP	46.1
PHLPP1	11973	0.171343	0.00438208	0.0563593	7994	0.0989243	ODP	46.2
RP11-365P13.3	14375	0.193356	0.00432524	0.0563593	7994	0.0989243	ODP	46.2
TARBP2	15406	-0.145135	0.00437311	0.0563593	7994	0.0989243	ODP	46.3
SUPT16H	16019	0.0530805	0.00437207	0.0563593	7994	0.0989243	ODP	46.3
HRASLS5	17815	0.178823	0.00435314	0.0563593	7994	0.0989243	ODP	46.4
IFRD2	13363	-0.0962871	0.00439287	0.0564294	7994	0.0990474	ODP	46.5
RP11-82O18.1	9166	-0.428377	0.00440196	0.0564297	7994	0.0990478	ODP	46.6
ZNF407	11996	0.10283	0.00440355	0.0564297	7994	0.0990478	ODP	46.6
MSH3	324	0.139411	0.00442492	0.0565117	7994	0.0991918	ODP	46.7
CHCHD5	5160	-0.143983	0.00442244	0.0565117	7994	0.0991918	ODP	46.8
CREBBP	9093	0.168665	0.00442597	0.0565117	7994	0.0991918	ODP	46.8
MRPS24	1625	-0.136248	0.00443306	0.0565341	7994	0.0992311	ODP	46.9
TSPAN2	3448	0.134116	0.00444902	0.0566337	7994	0.0994059	ODP	47.1
DDT	14581	-0.155569	0.00445157	0.0566337	7994	0.0994059	ODP	47.1
ENTPD6	1010	-0.107547	0.00446804	0.0566403	7994	0.0994175	ODP	47.2
C20orf4	1102	-0.0864736	0.00447936	0.0566403	7994	0.0994175	ODP	47.2
PPP1R12B	4111	0.202357	0.00448757	0.0566403	7994	0.0994175	ODP	47.3
CDKL5	7366	0.462383	0.00446275	0.0566403	7994	0.0994175	ODP	47.4
TRIM39	8152	0.07613	0.00448954	0.0566403	7994	0.0994175	ODP	47.4
MRPL14	8446	-0.130712	0.00447492	0.0566403	7994	0.0994175	ODP	47.5
GRPEL1	9836	-0.0514591	0.00448699	0.0566403	7994	0.0994175	ODP	47.5
ARHGAP26	593	0.150254	0.00459794	0.0566923	7994	0.0995089	ODP	47.6
KCNG1	1245	-0.246791	0.00466114	0.0566923	7994	0.0995089	ODP	47.7
CASS4	1262	0.220081	0.00464799	0.0566923	7994	0.0995089	ODP	47.7
THAP3	2509	-0.117905	0.00457002	0.0566923	7994	0.0995089	ODP	47.8
DPM3	3715	-0.180936	0.00466165	0.0566923	7994	0.0995089	ODP	47.8
KIF21B	4086	0.102133	0.00467515	0.0566923	7994	0.0995089	ODP	47.9
DSTYK	4152	0.0772731	0.00452612	0.0566923	7994	0.0995089	ODP	48
ZNF638	4855	0.170142	0.00469582	0.0566923	7994	0.0995089	ODP	48
TANC1	5314	0.311344	0.0045131	0.0566923	7994	0.0995089	ODP	48.1
NDUFA8	7007	-0.0991172	0.00467145	0.0566923	7994	0.0995089	ODP	48.1
NELF	7269	-0.121184	0.00459084	0.0566923	7994	0.0995089	ODP	48.2
HDHD1	7310	-0.0692573	0.00452778	0.0566923	7994	0.0995089	ODP	48.2
RP11-262D11.2	7604	0.116721	0.00464138	0.0566923	7994	0.0995089	ODP	48.3
C6orf64	8368	-0.0795681	0.0046572	0.0566923	7994	0.0995089	ODP	48.4
TMEM200A	8735	0.166049	0.0046399	0.0566923	7994	0.0995089	ODP	48.4
SYNE1	8841	0.140331	0.00462638	0.0566923	7994	0.0995089	ODP	48.5
CRAMP1L	8995	0.100409	0.00463921	0.0566923	7994	0.0995089	ODP	48.5
XYLT1	9179	0.22638	0.00464718	0.0566923	7994	0.0995089	ODP	48.6
ZNF771	9335	-0.161222	0.00456316	0.0566923	7994	0.0995089	ODP	48.6
COQ9	9454	-0.0517374	0.00454623	0.0566923	7994	0.0995089	ODP	48.7
CXCL10	10063	-0.60505	0.0045719	0.0566923	7994	0.0995089	ODP	48.8
WDFY3	10113	0.195666	0.00456301	0.0566923	7994	0.0995089	ODP	48.8
LSM7	10538	-0.199791	0.00459109	0.0566923	7994	0.0995089	ODP	48.9
SDHAF1	11115	-0.130701	0.0045952	0.0566923	7994	0.0995089	ODP	48.9
ZNF33A	12205	0.141937	0.00468289	0.0566923	7994	0.0995089	ODP	49
TEX264	13384	-0.120822	0.00454019	0.0566923	7994	0.0995089	ODP	49
PCCB	13764	-0.0644991	0.0046972	0.0566923	7994	0.0995089	ODP	49.1
YDJC	14497	-0.130211	0.00455535	0.0566923	7994	0.0995089	ODP	49.2
ITPR2	15199	0.21485	0.00467814	0.0566923	7994	0.0995089	ODP	49.2
COPZ1	15420	-0.0938297	0.00459733	0.0566923	7994	0.0995089	ODP	49.3
YLPM1	16436	0.122148	0.0045748	0.0566923	7994	0.0995089	ODP	49.3
AC090098.1	16805	0.358918	0.00451395	0.0566923	7994	0.0995089	ODP	49.4
ZFP106	16888	0.131374	0.0046906	0.0566923	7994	0.0995089	ODP	49.4
MYO5A	16981	0.144393	0.00461862	0.0566923	7994	0.0995089	ODP	49.5
SAC3D1	17869	-0.143925	0.0046878	0.0566923	7994	0.0995089	ODP	49.5
RP11-886D15.2	18226	0.318692	0.00453687	0.0566923	7994	0.0995089	ODP	49.6
CCDC42	18645	-0.274884	0.00457122	0.0566923	7994	0.0995089	ODP	49.7
PEMT	18713	-0.129752	0.00460276	0.0566923	7994	0.0995089	ODP	49.7
NKX6-3	6031	-0.2403	0.0047183	0.05685	7994	0.0997857	ODP	49.9
C14orf102	16511	0.0669391	0.00472101	0.05685	7994	0.0997857	ODP	50
AGTPBP1	6784	0.157656	0.00477018	0.0569296	7994	0.0999254	ODP	50.1
TLR8-AS1	7329	0.434734	0.00476202	0.0569296	7994	0.0999254	ODP	50.2
NUP153	8015	0.171934	0.00477441	0.0569296	7994	0.0999254	ODP	50.2
TMEM208	9512	-0.126918	0.00476946	0.0569296	7994	0.0999254	ODP	50.3
FHDC1	10347	0.134371	0.00476129	0.0569296	7994	0.0999254	ODP	50.3
AC004696.1	11706	-0.158549	0.0047765	0.0569296	7994	0.0999254	ODP	50.4
SON	12881	0.175138	0.00476684	0.0569296	7994	0.0999254	ODP	50.4
ETS2	12917	0.19747	0.00478678	0.0569296	7994	0.0999254	ODP	50.5
FLNB	13453	0.112148	0.00476442	0.0569296	7994	0.0999254	ODP	50.6
EIF4A1	18601	-0.0961246	0.00474697	0.0569296	7994	0.0999254	ODP	50.6
DDX42	19293	0.0892928	0.00478226	0.0569296	7994	0.0999254	ODP	50.7
