# Supplementary material for: Transcriptomic Profile of Whole Blood Cells from Elderly Subjects Fed Probiotic Bacteria Lactobacillus rhamnosus GG ATCC 53103 (LGG) in a Phase I Open Label Study
Source: PLoS One. 2016 Feb 9;11(2):e0147426. doi: 10.1371/journal.pone.0147426 (PMC4747532; doi:10.1371/journal.pone.0147426)
Supplement: S7 Table — Functions and associated genes affected after consumption of Lactobacillus rhamnosus for 28 days. (XLSX) [file pone.0147426.s012.xlsx]

## Sheet: Sheet1
Table S7. Downstream effects analysis- Functions and associated genes affected as detected by edgeR-analysis in 0.1cpm_22 filtered samples
Categories	Diseases or Functions Annotation	p-Value	Predicted Activation State	Activation z-score	Molecules
Cell-To-Cell Signaling and Interaction	activation of cells	0.00591	Decreased	-2.48	ANGPT1↑,AZU1↓,CAMP↓,CCL2↓,CTSG↓, CXCL3↓,ERN1↑,IL10↓,KRT2↓,PF4↓,RNASE2↓, S100A12↓,TCL1A↓,TNFRSF17↓,TPT1↓
Cellular Movement, Hematological System Development and Function, Immune Cell Trafficking, Inflammatory Response	chemotaxis of phagocytes	1.29e-06	Decreased	-2.44	ADORA1↓,AZU1↓,CAMP↓,CCL2↓,CCR3↑, CTSG↓,CXCL3↓,DEFA1↓ (includes others), IL10↓,PPBP↓,S100A12↓,S100A8↓,SFTPD↓, SPP1↑, TGFB2↑
Cellular Movement, Hematological System Development and Function, Immune Cell Trafficking, Inflammatory Response	chemotaxis of myeloid cells	1.89e-06	Decreased	-2.401	ADORA1↓,AZU1↓,CAMP↓,CCL2↓,CTSG↓, CXCL3↓,DEFA1↓ (includes others), IL10↓,LGALS1↓,PPBP↓,S100A12↓,S100A8↓, SFTPD↓,SPP1↑,TGFB2↑
Cellular Movement, Hematological System Development and Function, Immune Cell Trafficking, Inflammatory Response	chemotaxis of neutrophils	5.35e-07	Decreased	-2.385	ADORA1↓,AZU1↓,CAMP↓,CCL2↓,CTSG↓, CXCL3↓,PPBP↓,S100A12↓,S100A8↓, SPP1↑, TGFB2↑
Organismal Survival	survival of organism	0.0149	Increased	2.19	ATM↑,BCL6↑,CAMP,CCL2,DEFA1 (includes others),ELANE,ERBB3↑,SPP1↑
